# Supplementary material for: Comparative Genomics of Pandoraea, a Genus Enriched in Xenobiotic Biodegradation and Metabolism
Source: Front Microbiol. 2019 Nov 6;10:2556. doi: 10.3389/fmicb.2019.02556 (PMC6851202; doi:10.3389/fmicb.2019.02556)
Supplement: Supplementary file 4 [file Data_Sheet_2.zip]

Archive with 1 entries (1 files):
- Table_S5.xlsx
