# Supplementary material for: Comparative Genomics of Pandoraea, a Genus Enriched in Xenobiotic Biodegradation and Metabolism
Source: Front Microbiol. 2019 Nov 6;10:2556. doi: 10.3389/fmicb.2019.02556 (PMC6851202; doi:10.3389/fmicb.2019.02556)
Supplement: Supplementary file 4 [file Data_Sheet_2.zip › Table_S5.xlsx]

## Sheet: Rtable_cds
cds	isolate	species	ortho	cog	cog_name	cog_cat	cog_cat_name	kegg	kegg_A	kegg_B	kegg_C	kegg_name
muhy01000001_pro_1	E262	Ca. P. novymonadis	yes	COG0234	Co-chaperonin GroES (HSP10)	O	Posttranslational modification, protein turnover, chaperones	K04078	09180 Brite Hierarchies	09182 Protein families: genetic information processing	03110 Chaperones and folding catalysts [BR:ko03110]	groES, HSPE1; chaperonin GroES
muhy01000001_pro_2	E262	Ca. P. novymonadis	yes	COG0459	Chaperonin GroEL (HSP60 family)	O	Posttranslational modification, protein turnover, chaperones	K04077	09120 Genetic Information Processing	09123 Folding, sorting and degradation	03018 RNA degradation [PATH:ko03018]	groEL, HSPD1; chaperonin GroEL
muhy01000001_pro_3	E262	Ca. P. novymonadis	yes	COG0429	Predicted hydrolase of the alpha/beta-hydrolase fold	R	General function prediction only	K07019	09190 Not Included in Pathway or Brite	09194 Poorly characterized	99997 Function unknown	K07019; uncharacterized protein
muhy01000001_pro_4	E262	Ca. P. novymonadis	yes	COG4391	Uncharacterized conserved protein, contains Zn-finger domain	S	Function unknown	NA	NA	NA	NA	NA
muhy01000001_pro_5	E262	Ca. P. novymonadis	yes	COG0115	Branched-chain amino acid aminotransferase/4-amino-4-deoxychorismate lyase	E	Amino acid transport and metabolism	K00826	09100 Metabolism	09105 Amino acid metabolism	00270 Cysteine and methionine metabolism [PATH:ko00270]	E2.6.1.42, ilvE; branched-chain amino acid aminotransferase [EC:2.6.1.42]
muhy01000001_pro_6	E262	Ca. P. novymonadis	yes	COG0126	3-phosphoglycerate kinase	G	Carbohydrate transport and metabolism	K00927	09100 Metabolism	09101 Carbohydrate metabolism	00010 Glycolysis / Gluconeogenesis [PATH:ko00010]	PGK, pgk; phosphoglycerate kinase [EC:2.7.2.3]
muhy01000001_pro_7	E262	Ca. P. novymonadis	yes	COG0191	Fructose/tagatose bisphosphate aldolase	G	Carbohydrate transport and metabolism	K01624	09100 Metabolism	09101 Carbohydrate metabolism	00010 Glycolysis / Gluconeogenesis [PATH:ko00010]	FBA, fbaA; fructose-bisphosphate aldolase, class II [EC:4.1.2.13]
muhy01000001_pro_8	E262	Ca. P. novymonadis	yes	COG0152	Phosphoribosylaminoimidazole-succinocarboxamide synthase	F	Nucleotide transport and metabolism	K01923	09100 Metabolism	09104 Nucleotide metabolism	00230 Purine metabolism [PATH:ko00230]	purC; phosphoribosylaminoimidazole-succinocarboxamide synthase [EC:6.3.2.6]
muhy01000001_pro_9	E262	Ca. P. novymonadis	yes	COG0041	Phosphoribosylcarboxyaminoimidazole (NCAIR) mutase	F	Nucleotide transport and metabolism	K01588	09100 Metabolism	09104 Nucleotide metabolism	00230 Purine metabolism [PATH:ko00230]	purE; 5-(carboxyamino)imidazole ribonucleotide mutase [EC:5.4.99.18]
muhy01000001_pro_10	E262	Ca. P. novymonadis	yes	COG0026	Phosphoribosylaminoimidazole carboxylase (NCAIR synthetase)	F	Nucleotide transport and metabolism	K01589	09100 Metabolism	09104 Nucleotide metabolism	00230 Purine metabolism [PATH:ko00230]	purK; 5-(carboxyamino)imidazole ribonucleotide synthase [EC:6.3.4.18]
muhy01000001_pro_11	E262	Ca. P. novymonadis	yes	COG0009	tRNA A37 threonylcarbamoyladenosine synthetase subunit TsaC/SUA5/YrdC	J	Translation, ribosomal structure and biogenesis	K07566	09180 Brite Hierarchies	09182 Protein families: genetic information processing	03009 Ribosome biogenesis [BR:ko03009]	tsaC, rimN, SUA5; L-threonylcarbamoyladenylate synthase [EC:2.7.7.87]
muhy01000001_pro_12	E262	Ca. P. novymonadis	yes	COG0845	Multidrug efflux pump subunit AcrA (membrane-fusion protein)	M	Cell wall/membrane/envelope biogenesis	NA	NA	NA	NA	NA
muhy01000001_pro_13	E262	Ca. P. novymonadis	yes	COG0841	Multidrug efflux pump subunit AcrB	V	Defense mechanisms	NA	NA	NA	NA	NA
muhy01000001_pro_14	E262	Ca. P. novymonadis	yes	COG1538	Outer membrane protein TolC	M	Cell wall/membrane/envelope biogenesis	NA	NA	NA	NA	NA
muhy01000001_pro_15	E262	Ca. P. novymonadis	yes	NA	NA	NA	NA	NA	NA	NA	NA	NA
muhy01000001_pro_16	E262	Ca. P. novymonadis	yes	COG5393	Uncharacterized membrane protein YqjE	S	Function unknown	NA	NA	NA	NA	NA
muhy01000001_pro_17	E262	Ca. P. novymonadis	yes	COG4575	Membrane-anchored ribosome-binding protein, inhibits growth in stationary phase, ElaB/YqjD/DUF883 family	J	Translation, ribosomal structure and biogenesis	NA	NA	NA	NA	NA
muhy01000001_pro_18	E262	Ca. P. novymonadis	yes	COG1853	NADH-FMN oxidoreductase RutF, flavin reductase (DIM6/NTAB) family	C	Energy production and conversion	NA	NA	NA	NA	NA
muhy01000001_pro_19	E262	Ca. P. novymonadis	yes	COG0259	Pyridoxine/pyridoxamine 5'-phosphate oxidase	H	Coenzyme transport and metabolism	K00275	09100 Metabolism	09108 Metabolism of cofactors and vitamins	00750 Vitamin B6 metabolism [PATH:ko00750]	pdxH, PNPO; pyridoxamine 5'-phosphate oxidase [EC:1.4.3.5]
muhy01000001_pro_20	E262	Ca. P. novymonadis	yes	COG0252	L-asparaginase/archaeal Glu-tRNAGln amidotransferase subunit D	J	Translation, ribosomal structure and biogenesis	K01424	09100 Metabolism	09105 Amino acid metabolism	00250 Alanine, aspartate and glutamate metabolism [PATH:ko00250]	E3.5.1.1, ansA, ansB; L-asparaginase [EC:3.5.1.1]
muhy01000001_pro_21	E262	Ca. P. novymonadis	no	NA	NA	NA	NA	NA	NA	NA	NA	NA
muhy01000001_pro_22	E262	Ca. P. novymonadis	yes	COG0360	Ribosomal protein S6	J	Translation, ribosomal structure and biogenesis	K02990	09120 Genetic Information Processing	09122 Translation	03010 Ribosome [PATH:ko03010]	RP-S6, MRPS6, rpsF; small subunit ribosomal protein S6
muhy01000001_pro_23	E262	Ca. P. novymonadis	yes	COG2965	Primosomal replication protein N	L	Replication, recombination and repair	NA	NA	NA	NA	NA
muhy01000001_pro_24	E262	Ca. P. novymonadis	yes	COG0238	Ribosomal protein S18	J	Translation, ribosomal structure and biogenesis	K02963	09120 Genetic Information Processing	09122 Translation	03010 Ribosome [PATH:ko03010]	RP-S18, MRPS18, rpsR; small subunit ribosomal protein S18
muhy01000001_pro_25	E262	Ca. P. novymonadis	yes	COG0359	Ribosomal protein L9	J	Translation, ribosomal structure and biogenesis	K02939	09120 Genetic Information Processing	09122 Translation	03010 Ribosome [PATH:ko03010]	RP-L9, MRPL9, rplI; large subunit ribosomal protein L9
muhy01000001_pro_26	E262	Ca. P. novymonadis	yes	COG0305	Replicative DNA helicase	L	Replication, recombination and repair	K02314	09120 Genetic Information Processing	09124 Replication and repair	03030 DNA replication [PATH:ko03030]	dnaB; replicative DNA helicase [EC:3.6.4.12]
muhy01000001_pro_27	E262	Ca. P. novymonadis	yes	COG1392	Uncharacterized conserved protein YkaA, distantly related to PhoU, UPF0111/DUF47 family	S	Function unknown	K07220	09190 Not Included in Pathway or Brite	09194 Poorly characterized	99997 Function unknown	K07220; uncharacterized protein
muhy01000001_pro_28	E262	Ca. P. novymonadis	yes	COG0306	Phosphate/sulfate permease	P	Inorganic ion transport and metabolism	K03306	09190 Not Included in Pathway or Brite	09193 Unclassified: signaling and cellular processes	99977 Transport	TC.PIT; inorganic phosphate transporter, PiT family
muhy01000001_pro_29	E262	Ca. P. novymonadis	no	NA	NA	NA	NA	NA	NA	NA	NA	NA
muhy01000001_pro_30	E262	Ca. P. novymonadis	yes	COG0268	Ribosomal protein S20	J	Translation, ribosomal structure and biogenesis	NA	NA	NA	NA	NA
muhy01000001_pro_31	E262	Ca. P. novymonadis	yes	COG0728	Peptidoglycan biosynthesis protein MviN/MurJ, putative lipid II flippase	M	Cell wall/membrane/envelope biogenesis	K03980	09180 Brite Hierarchies	09181 Protein families: metabolism	01011 Peptidoglycan biosynthesis and degradation proteins [BR:ko01011]	murJ, mviN; putative peptidoglycan lipid II flippase
muhy01000001_pro_32	E262	Ca. P. novymonadis	no	NA	NA	NA	NA	NA	NA	NA	NA	NA
muhy01000001_pro_33	E262	Ca. P. novymonadis	yes	COG0563	Adenylate kinase or related kinase	F	Nucleotide transport and metabolism	K00939	09100 Metabolism	09104 Nucleotide metabolism	00230 Purine metabolism [PATH:ko00230]	adk, AK; adenylate kinase [EC:2.7.4.3]
muhy01000001_pro_34	E262	Ca. P. novymonadis	yes	COG1212	CMP-2-keto-3-deoxyoctulosonic acid synthetase	M	Cell wall/membrane/envelope biogenesis	K00979	09100 Metabolism	09107 Glycan biosynthesis and metabolism	00540 Lipopolysaccharide biosynthesis [PATH:ko00540]	kdsB; 3-deoxy-manno-octulosonate cytidylyltransferase (CMP-KDO synthetase) [EC:2.7.7.38]
muhy01000001_pro_35	E262	Ca. P. novymonadis	yes	COG1663	Tetraacyldisaccharide-1-P 4'-kinase	M	Cell wall/membrane/envelope biogenesis	K00912	09100 Metabolism	09107 Glycan biosynthesis and metabolism	00540 Lipopolysaccharide biosynthesis [PATH:ko00540]	lpxK; tetraacyldisaccharide 4'-kinase [EC:2.7.1.130]
muhy01000001_pro_36	E262	Ca. P. novymonadis	yes	COG1570	Exonuclease VII, large subunit	L	Replication, recombination and repair	K03601	09120 Genetic Information Processing	09124 Replication and repair	03430 Mismatch repair [PATH:ko03430]	xseA; exodeoxyribonuclease VII large subunit [EC:3.1.11.6]
muhy01000001_pro_37	E262	Ca. P. novymonadis	yes	COG0605	Superoxide dismutase	P	Inorganic ion transport and metabolism	K04564	09130 Environmental Information Processing	09132 Signal transduction	04013 MAPK signaling pathway - fly [PATH:ko04013]	SOD2; superoxide dismutase, Fe-Mn family [EC:1.15.1.1]
muhy01000001_pro_38	E262	Ca. P. novymonadis	yes	COG1430	Uncharacterized conserved membrane protein, UPF0127 family	S	Function unknown	NA	NA	NA	NA	NA
muhy01000001_pro_39	E262	Ca. P. novymonadis	yes	COG0756	dUTPase	F	Nucleotide transport and metabolism	K01520	09100 Metabolism	09104 Nucleotide metabolism	00240 Pyrimidine metabolism [PATH:ko00240]	dut, DUT; dUTP pyrophosphatase [EC:3.6.1.23]
muhy01000001_pro_40	E262	Ca. P. novymonadis	yes	COG0452	Phosphopantothenoylcysteine synthetase/decarboxylase	H	Coenzyme transport and metabolism	K13038	09100 Metabolism	09108 Metabolism of cofactors and vitamins	00770 Pantothenate and CoA biosynthesis [PATH:ko00770]	coaBC, dfp; phosphopantothenoylcysteine decarboxylase / phosphopantothenate---cysteine ligase [EC:4.1.1.36 6.3.2.5]
muhy01000001_pro_41	E262	Ca. P. novymonadis	yes	COG0597	Lipoprotein signal peptidase	M	Cell wall/membrane/envelope biogenesis	K03101	09120 Genetic Information Processing	09123 Folding, sorting and degradation	03060 Protein export [PATH:ko03060]	lspA; signal peptidase II [EC:3.4.23.36]
muhy01000001_pro_42	E262	Ca. P. novymonadis	yes	COG0060	Isoleucyl-tRNA synthetase	J	Translation, ribosomal structure and biogenesis	K01870	09120 Genetic Information Processing	09122 Translation	00970 Aminoacyl-tRNA biosynthesis [PATH:ko00970]	IARS, ileS; isoleucyl-tRNA synthetase [EC:6.1.1.5]
muhy01000001_pro_43	E262	Ca. P. novymonadis	yes	COG0196	FAD synthase	H	Coenzyme transport and metabolism	NA	NA	NA	NA	NA
muhy01000001_pro_44	E262	Ca. P. novymonadis	yes	COG0299	Folate-dependent phosphoribosylglycinamide formyltransferase PurN	F	Nucleotide transport and metabolism	K11175	09100 Metabolism	09104 Nucleotide metabolism	00230 Purine metabolism [PATH:ko00230]	purN; phosphoribosylglycinamide formyltransferase 1 [EC:2.1.2.2]
muhy01000001_pro_45	E262	Ca. P. novymonadis	yes	COG0144	16S rRNA C967 or C1407 C5-methylase, RsmB/RsmF family	J	Translation, ribosomal structure and biogenesis	K03500	09180 Brite Hierarchies	09182 Protein families: genetic information processing	03009 Ribosome biogenesis [BR:ko03009]	rsmB, sun; 16S rRNA (cytosine967-C5)-methyltransferase [EC:2.1.1.176]
muhy01000001_pro_46	E262	Ca. P. novymonadis	yes	COG3264	Small-conductance mechanosensitive channel	M	Cell wall/membrane/envelope biogenesis	K05802	09180 Brite Hierarchies	09183 Protein families: signaling and cellular processes	02000 Transporters [BR:ko02000]	mscK, kefA, aefA; potassium-dependent mechanosensitive channel
muhy01000001_pro_47	E262	Ca. P. novymonadis	yes	COG1398	Fatty-acid desaturase	I	Lipid transport and metabolism	K23054	09190 Not Included in Pathway or Brite	09191 Unclassified: metabolism	99980 Enzymes with EC numbers	desC; sn-1 stearoyl-lipid 9-desaturase [EC:1.14.19.28]
muhy01000001_pro_48	E262	Ca. P. novymonadis	yes	COG0379	Quinolinate synthase	H	Coenzyme transport and metabolism	K03517	09100 Metabolism	09108 Metabolism of cofactors and vitamins	00760 Nicotinate and nicotinamide metabolism [PATH:ko00760]	nadA; quinolinate synthase [EC:2.5.1.72]
muhy01000001_pro_49	E262	Ca. P. novymonadis	yes	COG0157	Nicotinate-nucleotide pyrophosphorylase	H	Coenzyme transport and metabolism	K00767	09100 Metabolism	09108 Metabolism of cofactors and vitamins	00760 Nicotinate and nicotinamide metabolism [PATH:ko00760]	nadC, QPRT; nicotinate-nucleotide pyrophosphorylase (carboxylating) [EC:2.4.2.19]
muhy01000001_pro_50	E262	Ca. P. novymonadis	yes	COG0029	Aspartate oxidase	H	Coenzyme transport and metabolism	K00278	09100 Metabolism	09105 Amino acid metabolism	00250 Alanine, aspartate and glutamate metabolism [PATH:ko00250]	nadB; L-aspartate oxidase [EC:1.4.3.16]
muhy01000001_pro_51	E262	Ca. P. novymonadis	yes	COG0267	Ribosomal protein L33	J	Translation, ribosomal structure and biogenesis	K02913	09120 Genetic Information Processing	09122 Translation	03010 Ribosome [PATH:ko03010]	RP-L33, MRPL33, rpmG; large subunit ribosomal protein L33
muhy01000001_pro_52	E262	Ca. P. novymonadis	yes	COG0227	Ribosomal protein L28	J	Translation, ribosomal structure and biogenesis	K02902	09120 Genetic Information Processing	09122 Translation	03010 Ribosome [PATH:ko03010]	RP-L28, MRPL28, rpmB; large subunit ribosomal protein L28
muhy01000001_pro_53	E262	Ca. P. novymonadis	yes	COG1047	FKBP-type peptidyl-prolyl cis-trans isomerase 2	O	Posttranslational modification, protein turnover, chaperones	K03774	09180 Brite Hierarchies	09182 Protein families: genetic information processing	03110 Chaperones and folding catalysts [BR:ko03110]	slpA; FKBP-type peptidyl-prolyl cis-trans isomerase SlpA [EC:5.2.1.8]
muhy01000001_pro_54	E262	Ca. P. novymonadis	yes	COG0761	4-Hydroxy-3-methylbut-2-enyl diphosphate reductase IspH	I	Lipid transport and metabolism	K03527	09100 Metabolism	09109 Metabolism of terpenoids and polyketides	00900 Terpenoid backbone biosynthesis [PATH:ko00900]	ispH, lytB; 4-hydroxy-3-methylbut-2-en-1-yl diphosphate reductase [EC:1.17.7.4]
muhy01000001_pro_55	E262	Ca. P. novymonadis	yes	COG0604	NADPH:quinone reductase or related Zn-dependent oxidoreductase	C	Energy production and conversion	NA	NA	NA	NA	NA
muhy01000001_pro_56	E262	Ca. P. novymonadis	no	NA	NA	NA	NA	NA	NA	NA	NA	NA
muhy01000001_pro_57	E262	Ca. P. novymonadis	yes	COG0149	Triosephosphate isomerase	G	Carbohydrate transport and metabolism	K01803	09100 Metabolism	09101 Carbohydrate metabolism	00010 Glycolysis / Gluconeogenesis [PATH:ko00010]	TPI, tpiA; triosephosphate isomerase (TIM) [EC:5.3.1.1]
muhy01000001_pro_58	E262	Ca. P. novymonadis	yes	COG1314	Preprotein translocase subunit SecG	U	Intracellular trafficking, secretion, and vesicular transport	NA	NA	NA	NA	NA
muhy01000001_pro_59	E262	Ca. P. novymonadis	yes	COG0838	NADH:ubiquinone oxidoreductase subunit 3 (chain A)	C	Energy production and conversion	K00330	09100 Metabolism	09102 Energy metabolism	00190 Oxidative phosphorylation [PATH:ko00190]	nuoA; NADH-quinone oxidoreductase subunit A [EC:7.1.1.2]
muhy01000001_pro_60	E262	Ca. P. novymonadis	yes	COG0377	NADH:ubiquinone oxidoreductase 20 kD subunit (chhain B) or related Fe-S oxidoreductase	C	Energy production and conversion	K00331	09100 Metabolism	09102 Energy metabolism	00190 Oxidative phosphorylation [PATH:ko00190]	nuoB; NADH-quinone oxidoreductase subunit B [EC:7.1.1.2]
muhy01000001_pro_61	E262	Ca. P. novymonadis	yes	COG0852	NADH:ubiquinone oxidoreductase 27 kD subunit (chain C)	C	Energy production and conversion	K03936	09100 Metabolism	09102 Energy metabolism	00190 Oxidative phosphorylation [PATH:ko00190]	NDUFS3; NADH dehydrogenase (ubiquinone) Fe-S protein 3 [EC:7.1.1.2 1.6.99.3]
muhy01000001_pro_62	E262	Ca. P. novymonadis	yes	COG0649	NADH:ubiquinone oxidoreductase 49 kD subunit (chain D)	C	Energy production and conversion	K00333	09100 Metabolism	09102 Energy metabolism	00190 Oxidative phosphorylation [PATH:ko00190]	nuoD; NADH-quinone oxidoreductase subunit D [EC:7.1.1.2]
muhy01000001_pro_63	E262	Ca. P. novymonadis	yes	COG1905	NADH:ubiquinone oxidoreductase 24 kD subunit (chain E)	C	Energy production and conversion	K00334	09100 Metabolism	09102 Energy metabolism	00190 Oxidative phosphorylation [PATH:ko00190]	nuoE; NADH-quinone oxidoreductase subunit E [EC:7.1.1.2]
muhy01000001_pro_64	E262	Ca. P. novymonadis	yes	COG1894	NADH:ubiquinone oxidoreductase, NADH-binding 51 kD subunit (chain F)	C	Energy production and conversion	K00335	09100 Metabolism	09102 Energy metabolism	00190 Oxidative phosphorylation [PATH:ko00190]	nuoF; NADH-quinone oxidoreductase subunit F [EC:7.1.1.2]
muhy01000001_pro_65	E262	Ca. P. novymonadis	yes	COG1034	NADH dehydrogenase/NADH:ubiquinone oxidoreductase 75 kD subunit (chain G)	C	Energy production and conversion	K00336	09100 Metabolism	09102 Energy metabolism	00190 Oxidative phosphorylation [PATH:ko00190]	nuoG; NADH-quinone oxidoreductase subunit G [EC:7.1.1.2]
muhy01000001_pro_66	E262	Ca. P. novymonadis	yes	COG1005	NADH:ubiquinone oxidoreductase subunit 1 (chain H)	C	Energy production and conversion	K00337	09100 Metabolism	09102 Energy metabolism	00190 Oxidative phosphorylation [PATH:ko00190]	nuoH; NADH-quinone oxidoreductase subunit H [EC:7.1.1.2]
muhy01000001_pro_67	E262	Ca. P. novymonadis	yes	COG1143	Formate hydrogenlyase subunit 6/NADH:ubiquinone oxidoreductase 23 kD subunit (chain I)	C	Energy production and conversion	K00338	09100 Metabolism	09102 Energy metabolism	00190 Oxidative phosphorylation [PATH:ko00190]	nuoI; NADH-quinone oxidoreductase subunit I [EC:7.1.1.2]
muhy01000001_pro_68	E262	Ca. P. novymonadis	yes	COG0839	NADH:ubiquinone oxidoreductase subunit 6 (chain J)	C	Energy production and conversion	NA	NA	NA	NA	NA
muhy01000001_pro_69	E262	Ca. P. novymonadis	yes	COG0713	NADH:ubiquinone oxidoreductase subunit 11 or 4L (chain K)	C	Energy production and conversion	K00340	09100 Metabolism	09102 Energy metabolism	00190 Oxidative phosphorylation [PATH:ko00190]	nuoK; NADH-quinone oxidoreductase subunit K [EC:7.1.1.2]
muhy01000001_pro_70	E262	Ca. P. novymonadis	yes	COG1009	NADH:ubiquinone oxidoreductase subunit 5 (chain L)/Multisubunit Na+/H+ antiporter, MnhA subunit	C	Energy production and conversion	K00341	09100 Metabolism	09102 Energy metabolism	00190 Oxidative phosphorylation [PATH:ko00190]	nuoL; NADH-quinone oxidoreductase subunit L [EC:7.1.1.2]
muhy01000001_pro_71	E262	Ca. P. novymonadis	yes	COG1008	NADH:ubiquinone oxidoreductase subunit 4 (chain M)	C	Energy production and conversion	K00342	09100 Metabolism	09102 Energy metabolism	00190 Oxidative phosphorylation [PATH:ko00190]	nuoM; NADH-quinone oxidoreductase subunit M [EC:7.1.1.2]
muhy01000001_pro_72	E262	Ca. P. novymonadis	yes	COG1007	NADH:ubiquinone oxidoreductase subunit 2 (chain N)	C	Energy production and conversion	K00343	09100 Metabolism	09102 Energy metabolism	00190 Oxidative phosphorylation [PATH:ko00190]	nuoN; NADH-quinone oxidoreductase subunit N [EC:7.1.1.2]
muhy01000001_pro_73	E262	Ca. P. novymonadis	yes	NA	NA	NA	NA	NA	NA	NA	NA	NA
muhy01000001_pro_74	E262	Ca. P. novymonadis	yes	COG5319	Uncharacterized protein	S	Function unknown	NA	NA	NA	NA	NA
muhy01000001_pro_75	E262	Ca. P. novymonadis	yes	COG0341	Preprotein translocase subunit SecF	U	Intracellular trafficking, secretion, and vesicular transport	NA	NA	NA	NA	NA
muhy01000001_pro_76	E262	Ca. P. novymonadis	yes	COG0342	Preprotein translocase subunit SecD	U	Intracellular trafficking, secretion, and vesicular transport	K12257	09120 Genetic Information Processing	09123 Folding, sorting and degradation	03060 Protein export [PATH:ko03060]	secDF; SecD/SecF fusion protein
muhy01000001_pro_77	E262	Ca. P. novymonadis	yes	COG1862	Preprotein translocase subunit YajC	U	Intracellular trafficking, secretion, and vesicular transport	K03210	09120 Genetic Information Processing	09123 Folding, sorting and degradation	03060 Protein export [PATH:ko03060]	yajC; preprotein translocase subunit YajC
muhy01000001_pro_78	E262	Ca. P. novymonadis	yes	COG0343	Queuine/archaeosine tRNA-ribosyltransferase	J	Translation, ribosomal structure and biogenesis	K00773	09180 Brite Hierarchies	09182 Protein families: genetic information processing	03016 Transfer RNA biogenesis [BR:ko03016]	tgt, QTRT1; queuine tRNA-ribosyltransferase [EC:2.4.2.29]
muhy01000001_pro_79	E262	Ca. P. novymonadis	yes	COG1200	RecG-like helicase	L	Replication, recombination and repair	K03655	09120 Genetic Information Processing	09124 Replication and repair	03440 Homologous recombination [PATH:ko03440]	recG; ATP-dependent DNA helicase RecG [EC:3.6.4.12]
muhy01000001_pro_80	E262	Ca. P. novymonadis	yes	COG0352	Thiamine monophosphate synthase	H	Coenzyme transport and metabolism	NA	NA	NA	NA	NA
muhy01000001_pro_81	E262	Ca. P. novymonadis	yes	COG0382	4-hydroxybenzoate polyprenyltransferase	H	Coenzyme transport and metabolism	K03179	09100 Metabolism	09108 Metabolism of cofactors and vitamins	00130 Ubiquinone and other terpenoid-quinone biosynthesis [PATH:ko00130]	ubiA; 4-hydroxybenzoate polyprenyltransferase [EC:2.5.1.39]
muhy01000001_pro_82	E262	Ca. P. novymonadis	yes	COG0325	Uncharacterized pyridoxal phosphate-containing protein, affects Ilv metabolism, UPF0001 family	R	General function prediction only	K06997	09190 Not Included in Pathway or Brite	09191 Unclassified: metabolism	99985 Amino acid metabolism	yggS, PROSC; PLP dependent protein
muhy01000001_pro_83	E262	Ca. P. novymonadis	yes	COG0722	3-deoxy-D-arabino-heptulosonate 7-phosphate (DAHP) synthase	E	Amino acid transport and metabolism	K01626	09100 Metabolism	09105 Amino acid metabolism	00400 Phenylalanine, tyrosine and tryptophan biosynthesis [PATH:ko00400]	E2.5.1.54, aroF, aroG, aroH; 3-deoxy-7-phosphoheptulonate synthase [EC:2.5.1.54]
muhy01000001_pro_84	E262	Ca. P. novymonadis	yes	COG0312	Predicted Zn-dependent protease or its inactivated homolog	R	General function prediction only	K03568	09180 Brite Hierarchies	09181 Protein families: metabolism	01002 Peptidases [BR:ko01002]	tldD; TldD protein
muhy01000001_pro_85	E262	Ca. P. novymonadis	yes	COG0388	Predicted amidohydrolase	R	General function prediction only	K11206	09190 Not Included in Pathway or Brite	09191 Unclassified: metabolism	99980 Enzymes with EC numbers	NIT1, ybeM; deaminated glutathione amidase [EC:3.5.1.128]
muhy01000001_pro_86	E262	Ca. P. novymonadis	yes	COG0497	DNA repair ATPase RecN	L	Replication, recombination and repair	K03631	09180 Brite Hierarchies	09182 Protein families: genetic information processing	03400 DNA repair and recombination proteins [BR:ko03400]	recN; DNA repair protein RecN (Recombination protein N)
muhy01000001_pro_87	E262	Ca. P. novymonadis	yes	COG0061	NAD kinase	F	Nucleotide transport and metabolism	K00858	09100 Metabolism	09108 Metabolism of cofactors and vitamins	00760 Nicotinate and nicotinamide metabolism [PATH:ko00760]	ppnK, NADK; NAD+ kinase [EC:2.7.1.23]
muhy01000001_pro_88	E262	Ca. P. novymonadis	yes	COG0276	Protoheme ferro-lyase (ferrochelatase)	H	Coenzyme transport and metabolism	K01772	09100 Metabolism	09108 Metabolism of cofactors and vitamins	00860 Porphyrin and chlorophyll metabolism [PATH:ko00860]	hemH, FECH; protoporphyrin/coproporphyrin ferrochelatase [EC:4.99.1.1 4.99.1.9]
muhy01000001_pro_89	E262	Ca. P. novymonadis	yes	COG0576	Molecular chaperone GrpE (heat shock protein)	O	Posttranslational modification, protein turnover, chaperones	K03687	09180 Brite Hierarchies	09182 Protein families: genetic information processing	03110 Chaperones and folding catalysts [BR:ko03110]	GRPE; molecular chaperone GrpE
muhy01000001_pro_90	E262	Ca. P. novymonadis	yes	COG0443	Molecular chaperone DnaK (HSP70)	O	Posttranslational modification, protein turnover, chaperones	K04043	09120 Genetic Information Processing	09123 Folding, sorting and degradation	03018 RNA degradation [PATH:ko03018]	dnaK, HSPA9; molecular chaperone DnaK
muhy01000001_pro_91	E262	Ca. P. novymonadis	yes	COG0484	DnaJ-class molecular chaperone with C-terminal Zn finger domain	O	Posttranslational modification, protein turnover, chaperones	K03686	09180 Brite Hierarchies	09182 Protein families: genetic information processing	03110 Chaperones and folding catalysts [BR:ko03110]	dnaJ; molecular chaperone DnaJ
muhy01000001_pro_92	E262	Ca. P. novymonadis	yes	COG0147	Anthranilate/para-aminobenzoate synthases component I	E	Amino acid transport and metabolism	K03342	09100 Metabolism	09108 Metabolism of cofactors and vitamins	00790 Folate biosynthesis [PATH:ko00790]	pabBC; para-aminobenzoate synthetase / 4-amino-4-deoxychorismate lyase [EC:2.6.1.85 4.1.3.38]
muhy01000001_pro_93	E262	Ca. P. novymonadis	yes	COG0413	Ketopantoate hydroxymethyltransferase	H	Coenzyme transport and metabolism	K00606	09100 Metabolism	09108 Metabolism of cofactors and vitamins	00770 Pantothenate and CoA biosynthesis [PATH:ko00770]	panB; 3-methyl-2-oxobutanoate hydroxymethyltransferase [EC:2.1.2.11]
muhy01000001_pro_94	E262	Ca. P. novymonadis	yes	COG0801	7,8-dihydro-6-hydroxymethylpterin-pyrophosphokinase	H	Coenzyme transport and metabolism	NA	NA	NA	NA	NA
muhy01000001_pro_95	E262	Ca. P. novymonadis	yes	COG0617	tRNA nucleotidyltransferase/poly(A) polymerase	J	Translation, ribosomal structure and biogenesis	K00970	09120 Genetic Information Processing	09123 Folding, sorting and degradation	03018 RNA degradation [PATH:ko03018]	pcnB; poly(A) polymerase [EC:2.7.7.19]
muhy01000001_pro_96	E262	Ca. P. novymonadis	yes	COG0560	Phosphoserine phosphatase	E	Amino acid transport and metabolism	NA	NA	NA	NA	NA
muhy01000001_pro_97	E262	Ca. P. novymonadis	yes	COG0593	Chromosomal replication initiation ATPase DnaA	L	Replication, recombination and repair	K10763	09180 Brite Hierarchies	09182 Protein families: genetic information processing	03032 DNA replication proteins [BR:ko03032]	hda; DnaA-homolog protein
muhy01000001_pro_98	E262	Ca. P. novymonadis	yes	COG0150	Phosphoribosylaminoimidazole (AIR) synthetase	F	Nucleotide transport and metabolism	K01933	09100 Metabolism	09104 Nucleotide metabolism	00230 Purine metabolism [PATH:ko00230]	purM; phosphoribosylformylglycinamidine cyclo-ligase [EC:6.3.3.1]
muhy01000001_pro_99	E262	Ca. P. novymonadis	yes	COG0324	tRNA A37 N6-isopentenylltransferase MiaA	J	Translation, ribosomal structure and biogenesis	K00791	09100 Metabolism	09109 Metabolism of terpenoids and polyketides	00908 Zeatin biosynthesis [PATH:ko00908]	miaA, TRIT1; tRNA dimethylallyltransferase [EC:2.5.1.75]
muhy01000001_pro_100	E262	Ca. P. novymonadis	yes	COG0323	DNA mismatch repair ATPase MutL	L	Replication, recombination and repair	K03572	09120 Genetic Information Processing	09124 Replication and repair	03430 Mismatch repair [PATH:ko03430]	mutL; DNA mismatch repair protein MutL
muhy01000001_pro_101	E262	Ca. P. novymonadis	yes	COG0586	Uncharacterized membrane protein DedA, SNARE-associated domain	S	Function unknown	K03975	09190 Not Included in Pathway or Brite	09194 Poorly characterized	99996 General function prediction only	dedA; membrane-associated protein
muhy01000001_pro_102	E262	Ca. P. novymonadis	yes	COG0860	N-acetylmuramoyl-L-alanine amidase	M	Cell wall/membrane/envelope biogenesis	K01448	09160 Human Diseases	09175 Drug resistance: Antimicrobial	01503 Cationic antimicrobial peptide (CAMP) resistance [PATH:ko01503]	amiABC; N-acetylmuramoyl-L-alanine amidase [EC:3.5.1.28]
muhy01000001_pro_103	E262	Ca. P. novymonadis	yes	COG0802	tRNA A37 threonylcarbamoyladenosine biosynthesis protein TsaE	J	Translation, ribosomal structure and biogenesis	NA	NA	NA	NA	NA
muhy01000001_pro_104	E262	Ca. P. novymonadis	yes	COG4974	Site-specific recombinase XerD	L	Replication, recombination and repair	K03733	09180 Brite Hierarchies	09182 Protein families: genetic information processing	03036 Chromosome and associated proteins [BR:ko03036]	xerC; integrase/recombinase XerC
muhy01000001_pro_105	E262	Ca. P. novymonadis	yes	COG0344	Phospholipid biosynthesis protein PlsY, probable glycerol-3-phosphate acyltransferase	I	Lipid transport and metabolism	K08591	09100 Metabolism	09103 Lipid metabolism	00561 Glycerolipid metabolism [PATH:ko00561]	plsY; acyl phosphate:glycerol-3-phosphate acyltransferase [EC:2.3.1.275]
muhy01000001_pro_106	E262	Ca. P. novymonadis	yes	COG1666	Uncharacterized conserved protein YajQ, UPF0234 family	S	Function unknown	NA	NA	NA	NA	NA
muhy01000001_pro_107	E262	Ca. P. novymonadis	yes	COG0812	UDP-N-acetylenolpyruvoylglucosamine reductase	M	Cell wall/membrane/envelope biogenesis	K00075	09100 Metabolism	09101 Carbohydrate metabolism	00520 Amino sugar and nucleotide sugar metabolism [PATH:ko00520]	murB; UDP-N-acetylmuramate dehydrogenase [EC:1.3.1.98]
muhy01000001_pro_108	E262	Ca. P. novymonadis	yes	COG0078	Ornithine carbamoyltransferase	E	Amino acid transport and metabolism	K00611	09100 Metabolism	09105 Amino acid metabolism	00220 Arginine biosynthesis [PATH:ko00220]	OTC, argF, argI; ornithine carbamoyltransferase [EC:2.1.3.3]
muhy01000001_pro_109	E262	Ca. P. novymonadis	yes	NA	NA	NA	NA	NA	NA	NA	NA	NA
muhy01000001_pro_110	E262	Ca. P. novymonadis	no	NA	NA	NA	NA	NA	NA	NA	NA	NA
muhy01000001_pro_111	E262	Ca. P. novymonadis	yes	COG1918	Fe2+ transport system protein FeoA	P	Inorganic ion transport and metabolism	NA	NA	NA	NA	NA
muhy01000001_pro_112	E262	Ca. P. novymonadis	yes	COG0370	Fe2+ transport system protein B	P	Inorganic ion transport and metabolism	K04759	09180 Brite Hierarchies	09183 Protein families: signaling and cellular processes	02000 Transporters [BR:ko02000]	feoB; ferrous iron transport protein B
muhy01000001_pro_113	E262	Ca. P. novymonadis	no	NA	NA	NA	NA	NA	NA	NA	NA	NA
muhy01000001_pro_114	E262	Ca. P. novymonadis	yes	COG0008	Glutamyl- or glutaminyl-tRNA synthetase	J	Translation, ribosomal structure and biogenesis	K01885	09100 Metabolism	09108 Metabolism of cofactors and vitamins	00860 Porphyrin and chlorophyll metabolism [PATH:ko00860]	EARS, gltX; glutamyl-tRNA synthetase [EC:6.1.1.17]
muhy01000001_pro_115	E262	Ca. P. novymonadis	yes	COG0483	Archaeal fructose-1,6-bisphosphatase or related enzyme of inositol monophosphatase family	G	Carbohydrate transport and metabolism	K01092	09100 Metabolism	09101 Carbohydrate metabolism	00562 Inositol phosphate metabolism [PATH:ko00562]	E3.1.3.25, IMPA, suhB; myo-inositol-1(or 4)-monophosphatase [EC:3.1.3.25]
muhy01000001_pro_116	E262	Ca. P. novymonadis	no	NA	NA	NA	NA	NA	NA	NA	NA	NA
muhy01000001_pro_117	E262	Ca. P. novymonadis	yes	COG0565	tRNA C32,U32 (ribose-2'-O)-methylase TrmJ or a related methyltransferase	J	Translation, ribosomal structure and biogenesis	NA	NA	NA	NA	NA
muhy01000001_pro_118	E262	Ca. P. novymonadis	yes	COG2908	UDP-2,3-diacylglucosamine pyrophosphatase LpxH	M	Cell wall/membrane/envelope biogenesis	NA	NA	NA	NA	NA
muhy01000001_pro_119	E262	Ca. P. novymonadis	yes	COG0652	Peptidyl-prolyl cis-trans isomerase (rotamase) - cyclophilin family	O	Posttranslational modification, protein turnover, chaperones	K12733	09120 Genetic Information Processing	09121 Transcription	03040 Spliceosome [PATH:ko03040]	PPIL1; peptidyl-prolyl cis-trans isomerase-like 1 [EC:5.2.1.8]
muhy01000001_pro_120	E262	Ca. P. novymonadis	yes	COG5010	Flp pilus assembly protein TadD, contains TPR repeats	U	Intracellular trafficking, secretion, and vesicular transport	NA	NA	NA	NA	NA
muhy01000001_pro_121	E262	Ca. P. novymonadis	yes	COG0215	Cysteinyl-tRNA synthetase	J	Translation, ribosomal structure and biogenesis	K01883	09120 Genetic Information Processing	09122 Translation	00970 Aminoacyl-tRNA biosynthesis [PATH:ko00970]	CARS, cysS; cysteinyl-tRNA synthetase [EC:6.1.1.16]
muhy01000001_pro_122	E262	Ca. P. novymonadis	yes	COG0122	3-methyladenine DNA glycosylase/8-oxoguanine DNA glycosylase	L	Replication, recombination and repair	NA	NA	NA	NA	NA
muhy01000001_pro_123	E262	Ca. P. novymonadis	yes	COG0825	Acetyl-CoA carboxylase alpha subunit	I	Lipid transport and metabolism	K01962	09100 Metabolism	09101 Carbohydrate metabolism	00620 Pyruvate metabolism [PATH:ko00620]	accA; acetyl-CoA carboxylase carboxyl transferase subunit alpha [EC:6.4.1.2 2.1.3.15]
muhy01000001_pro_124	E262	Ca. P. novymonadis	yes	COG0037	tRNA(Ile)-lysidine synthase TilS/MesJ	J	Translation, ribosomal structure and biogenesis	NA	NA	NA	NA	NA
muhy01000001_pro_125	E262	Ca. P. novymonadis	yes	COG0527	Aspartokinase	E	Amino acid transport and metabolism	K00928	09100 Metabolism	09105 Amino acid metabolism	00260 Glycine, serine and threonine metabolism [PATH:ko00260]	lysC; aspartate kinase [EC:2.7.2.4]
muhy01000001_pro_126	E262	Ca. P. novymonadis	yes	COG2814	Predicted arabinose efflux permease, MFS family	G	Carbohydrate transport and metabolism	NA	NA	NA	NA	NA
muhy01000001_pro_127	E262	Ca. P. novymonadis	yes	COG0623	Enoyl-[acyl-carrier-protein] reductase (NADH)	I	Lipid transport and metabolism	K00208	09100 Metabolism	09103 Lipid metabolism	00061 Fatty acid biosynthesis [PATH:ko00061]	fabI; enoyl-[acyl-carrier protein] reductase I [EC:1.3.1.9 1.3.1.10]
muhy01000001_pro_128	E262	Ca. P. novymonadis	yes	COG0791	Cell wall-associated hydrolase, NlpC family	M	Cell wall/membrane/envelope biogenesis	K19303	09180 Brite Hierarchies	09181 Protein families: metabolism	01002 Peptidases [BR:ko01002]	mepH; murein DD-endopeptidase [EC:3.4.-.-]
muhy01000001_pro_129	E262	Ca. P. novymonadis	yes	COG1158	Transcription termination factor Rho	K	Transcription	K03628	09120 Genetic Information Processing	09123 Folding, sorting and degradation	03018 RNA degradation [PATH:ko03018]	rho; transcription termination factor Rho
muhy01000001_pro_130	E262	Ca. P. novymonadis	yes	COG3118	Negative regulator of GroEL, contains thioredoxin-like and TPR-like domains	O	Posttranslational modification, protein turnover, chaperones	K03671	09150 Organismal Systems	09151 Immune system	04621 NOD-like receptor signaling pathway [PATH:ko04621]	trxA; thioredoxin 1
muhy01000001_pro_131	E262	Ca. P. novymonadis	no	NA	NA	NA	NA	NA	NA	NA	NA	NA
muhy01000001_pro_132	E262	Ca. P. novymonadis	yes	COG2812	DNA polymerase III, gamma/tau subunits	L	Replication, recombination and repair	K02343	09120 Genetic Information Processing	09124 Replication and repair	03030 DNA replication [PATH:ko03030]	dnaX; DNA polymerase III subunit gamma/tau [EC:2.7.7.7]
muhy01000001_pro_133	E262	Ca. P. novymonadis	yes	COG0718	Conserved DNA-binding protein YbaB (function unknown)	R	General function prediction only	K09747	09190 Not Included in Pathway or Brite	09194 Poorly characterized	99997 Function unknown	K09747; uncharacterized protein
muhy01000001_pro_134	E262	Ca. P. novymonadis	yes	COG0353	Recombinational DNA repair protein RecR	L	Replication, recombination and repair	NA	NA	NA	NA	NA
muhy01000001_pro_135	E262	Ca. P. novymonadis	no	NA	NA	NA	NA	NA	NA	NA	NA	NA
muhy01000001_pro_136	E262	Ca. P. novymonadis	yes	COG0496	Broad specificity polyphosphatase and 5'/3'-nucleotidase SurE	L	Replication, recombination and repair	K03787	09100 Metabolism	09104 Nucleotide metabolism	00230 Purine metabolism [PATH:ko00230]	surE; 5'-nucleotidase [EC:3.1.3.5]
muhy01000001_pro_137	E262	Ca. P. novymonadis	yes	COG0739	Murein DD-endopeptidase MepM and murein hydrolase activator NlpD, contain LysM domain	M	Cell wall/membrane/envelope biogenesis	K06194	09190 Not Included in Pathway or Brite	09193 Unclassified: signaling and cellular processes	99992 Structural proteins	nlpD; lipoprotein NlpD
muhy01000001_pro_138	E262	Ca. P. novymonadis	yes	COG3298	Predicted 3'-5' exonuclease related to the exonuclease domain of PolB	L	Replication, recombination and repair	NA	NA	NA	NA	NA
muhy01000001_pro_139	E262	Ca. P. novymonadis	yes	COG0670	Integral membrane protein, interacts with FtsH	R	General function prediction only	K19416	09180 Brite Hierarchies	09183 Protein families: signaling and cellular processes	02000 Transporters [BR:ko02000]	yccA; modulator of FtsH protease
muhy01000001_pro_140	E262	Ca. P. novymonadis	yes	COG0105	Nucleoside diphosphate kinase	F	Nucleotide transport and metabolism	K00940	09100 Metabolism	09104 Nucleotide metabolism	00230 Purine metabolism [PATH:ko00230]	ndk, NME; nucleoside-diphosphate kinase [EC:2.7.4.6]
muhy01000001_pro_141	E262	Ca. P. novymonadis	yes	COG0820	Adenine C2-methylase RlmN of 23S rRNA A2503 and tRNA A37	J	Translation, ribosomal structure and biogenesis	K06941	09180 Brite Hierarchies	09182 Protein families: genetic information processing	03009 Ribosome biogenesis [BR:ko03009]	rlmN; 23S rRNA (adenine2503-C2)-methyltransferase [EC:2.1.1.192]
muhy01000001_pro_142	E262	Ca. P. novymonadis	no	NA	NA	NA	NA	NA	NA	NA	NA	NA
muhy01000001_pro_143	E262	Ca. P. novymonadis	yes	COG1426	Cytoskeletal protein RodZ, contains Xre-like HTH and DUF4115 domains	D	Cell cycle control, cell division, chromosome partitioning	NA	NA	NA	NA	NA
muhy01000001_pro_144	E262	Ca. P. novymonadis	yes	COG0821	4-hydroxy-3-methylbut-2-en-1-yl diphosphate synthase IspG/GcpE	I	Lipid transport and metabolism	K03526	09100 Metabolism	09109 Metabolism of terpenoids and polyketides	00900 Terpenoid backbone biosynthesis [PATH:ko00900]	gcpE, ispG; (E)-4-hydroxy-3-methylbut-2-enyl-diphosphate synthase [EC:1.17.7.1 1.17.7.3]
muhy01000001_pro_145	E262	Ca. P. novymonadis	yes	COG0124	Histidyl-tRNA synthetase	J	Translation, ribosomal structure and biogenesis	K01892	09120 Genetic Information Processing	09122 Translation	00970 Aminoacyl-tRNA biosynthesis [PATH:ko00970]	HARS, hisS; histidyl-tRNA synthetase [EC:6.1.1.21]
muhy01000001_pro_146	E262	Ca. P. novymonadis	yes	COG2976	Putative negative regulator of RcsB-dependent stress response	T	Signal transduction mechanisms	NA	NA	NA	NA	NA
muhy01000001_pro_147	E262	Ca. P. novymonadis	yes	COG1520	Outer membrane protein assembly factor BamB, contains PQQ-like beta-propeller repeat	M	Cell wall/membrane/envelope biogenesis	NA	NA	NA	NA	NA
muhy01000001_pro_148	E262	Ca. P. novymonadis	yes	COG1160	Predicted GTPases	R	General function prediction only	K03977	09180 Brite Hierarchies	09182 Protein families: genetic information processing	03009 Ribosome biogenesis [BR:ko03009]	engA, der; GTPase
muhy01000001_pro_149	E262	Ca. P. novymonadis	yes	COG1923	sRNA-binding regulator protein Hfq	T	Signal transduction mechanisms	K03666	09120 Genetic Information Processing	09123 Folding, sorting and degradation	03018 RNA degradation [PATH:ko03018]	hfq; host factor-I protein
muhy01000001_pro_150	E262	Ca. P. novymonadis	yes	COG2262	50S ribosomal subunit-associated GTPase HflX	J	Translation, ribosomal structure and biogenesis	K03665	09180 Brite Hierarchies	09182 Protein families: genetic information processing	03009 Ribosome biogenesis [BR:ko03009]	hflX; GTPase
muhy01000001_pro_151	E262	Ca. P. novymonadis	yes	COG0330	Regulator of protease activity HflC, stomatin/prohibitin superfamily	O	Posttranslational modification, protein turnover, chaperones	K04088	09190 Not Included in Pathway or Brite	09191 Unclassified: metabolism	99980 Enzymes with EC numbers	hflK; membrane protease subunit HflK [EC:3.4.-.-]
muhy01000001_pro_152	E262	Ca. P. novymonadis	yes	COG0330	Regulator of protease activity HflC, stomatin/prohibitin superfamily	O	Posttranslational modification, protein turnover, chaperones	K04087	09190 Not Included in Pathway or Brite	09191 Unclassified: metabolism	99980 Enzymes with EC numbers	hflC; membrane protease subunit HflC [EC:3.4.-.-]
muhy01000001_pro_153	E262	Ca. P. novymonadis	yes	COG3705	ATP phosphoribosyltransferase regulatory subunit HisZ	E	Amino acid transport and metabolism	K02502	09100 Metabolism	09105 Amino acid metabolism	00340 Histidine metabolism [PATH:ko00340]	hisZ; ATP phosphoribosyltransferase regulatory subunit
muhy01000001_pro_154	E262	Ca. P. novymonadis	yes	COG0104	Adenylosuccinate synthase	F	Nucleotide transport and metabolism	K01939	09100 Metabolism	09104 Nucleotide metabolism	00230 Purine metabolism [PATH:ko00230]	purA, ADSS; adenylosuccinate synthase [EC:6.3.4.4]
muhy01000001_pro_155	E262	Ca. P. novymonadis	yes	COG2236	Hypoxanthine phosphoribosyltransferase	H	Coenzyme transport and metabolism	NA	NA	NA	NA	NA
muhy01000001_pro_156	E262	Ca. P. novymonadis	yes	COG0339	Zn-dependent oligopeptidase	E	Amino acid transport and metabolism	K01414	09180 Brite Hierarchies	09181 Protein families: metabolism	01002 Peptidases [BR:ko01002]	prlC; oligopeptidase A [EC:3.4.24.70]
muhy01000001_pro_157	E262	Ca. P. novymonadis	yes	COG0190	5,10-methylene-tetrahydrofolate dehydrogenase/Methenyl tetrahydrofolate cyclohydrolase	H	Coenzyme transport and metabolism	K01491	09100 Metabolism	09102 Energy metabolism	00720 Carbon fixation pathways in prokaryotes [PATH:ko00720]	folD; methylenetetrahydrofolate dehydrogenase (NADP+) / methenyltetrahydrofolate cyclohydrolase [EC:1.5.1.5 3.5.4.9]
muhy01000001_pro_158	E262	Ca. P. novymonadis	yes	COG2609	Pyruvate dehydrogenase complex, dehydrogenase (E1) component	C	Energy production and conversion	K00163	09100 Metabolism	09101 Carbohydrate metabolism	00010 Glycolysis / Gluconeogenesis [PATH:ko00010]	aceE; pyruvate dehydrogenase E1 component [EC:1.2.4.1]
muhy01000001_pro_159	E262	Ca. P. novymonadis	yes	COG0508	Pyruvate/2-oxoglutarate dehydrogenase complex, dihydrolipoamide acyltransferase (E2) component	C	Energy production and conversion	K00627	09100 Metabolism	09101 Carbohydrate metabolism	00010 Glycolysis / Gluconeogenesis [PATH:ko00010]	DLAT, aceF, pdhC; pyruvate dehydrogenase E2 component (dihydrolipoamide acetyltransferase) [EC:2.3.1.12]
muhy01000001_pro_160	E262	Ca. P. novymonadis	yes	COG1249	Pyruvate/2-oxoglutarate dehydrogenase complex, dihydrolipoamide dehydrogenase (E3) component or related enzyme	C	Energy production and conversion	K00382	09100 Metabolism	09101 Carbohydrate metabolism	00010 Glycolysis / Gluconeogenesis [PATH:ko00010]	DLD, lpd, pdhD; dihydrolipoamide dehydrogenase [EC:1.8.1.4]
muhy01000001_pro_161	E262	Ca. P. novymonadis	yes	COG0028	Acetolactate synthase large subunit or other thiamine pyrophosphate-requiring enzyme	E	Amino acid transport and metabolism	K01652	09100 Metabolism	09101 Carbohydrate metabolism	00650 Butanoate metabolism [PATH:ko00650]	E2.2.1.6L, ilvB, ilvG, ilvI; acetolactate synthase I/II/III large subunit [EC:2.2.1.6]
muhy01000001_pro_162	E262	Ca. P. novymonadis	yes	COG0440	Acetolactate synthase, small subunit	E	Amino acid transport and metabolism	K01653	09100 Metabolism	09101 Carbohydrate metabolism	00650 Butanoate metabolism [PATH:ko00650]	E2.2.1.6S, ilvH, ilvN; acetolactate synthase I/III small subunit [EC:2.2.1.6]
muhy01000001_pro_163	E262	Ca. P. novymonadis	yes	COG0059	Ketol-acid reductoisomerase	E	Amino acid transport and metabolism	K00053	09100 Metabolism	09105 Amino acid metabolism	00290 Valine, leucine and isoleucine biosynthesis [PATH:ko00290]	ilvC; ketol-acid reductoisomerase [EC:1.1.1.86]
muhy01000001_pro_164	E262	Ca. P. novymonadis	yes	COG0688	Phosphatidylserine decarboxylase	I	Lipid transport and metabolism	K01613	09100 Metabolism	09103 Lipid metabolism	00564 Glycerophospholipid metabolism [PATH:ko00564]	psd, PISD; phosphatidylserine decarboxylase [EC:4.1.1.65]
muhy01000001_pro_165	E262	Ca. P. novymonadis	yes	COG1183	Phosphatidylserine synthase	I	Lipid transport and metabolism	K17103	09100 Metabolism	09103 Lipid metabolism	00564 Glycerophospholipid metabolism [PATH:ko00564]	CHO1, pssA; CDP-diacylglycerol---serine O-phosphatidyltransferase [EC:2.7.8.8]
muhy01000001_pro_166	E262	Ca. P. novymonadis	yes	COG0119	Isopropylmalate/homocitrate/citramalate synthases	E	Amino acid transport and metabolism	K01649	09100 Metabolism	09101 Carbohydrate metabolism	00620 Pyruvate metabolism [PATH:ko00620]	leuA, IMS; 2-isopropylmalate synthase [EC:2.3.3.13]
muhy01000001_pro_167	E262	Ca. P. novymonadis	yes	COG0184	Ribosomal protein S15P/S13E	J	Translation, ribosomal structure and biogenesis	K02956	09120 Genetic Information Processing	09122 Translation	03010 Ribosome [PATH:ko03010]	RP-S15, MRPS15, rpsO; small subunit ribosomal protein S15
muhy01000001_pro_168	E262	Ca. P. novymonadis	yes	COG1185	Polyribonucleotide nucleotidyltransferase (polynucleotide phosphorylase)	J	Translation, ribosomal structure and biogenesis	K00962	09120 Genetic Information Processing	09123 Folding, sorting and degradation	03018 RNA degradation [PATH:ko03018]	pnp, PNPT1; polyribonucleotide nucleotidyltransferase [EC:2.7.7.8]
muhy01000001_pro_169	E262	Ca. P. novymonadis	yes	COG0534	Na+-driven multidrug efflux pump	V	Defense mechanisms	NA	NA	NA	NA	NA
muhy01000001_pro_170	E262	Ca. P. novymonadis	yes	COG1807	4-amino-4-deoxy-L-arabinose transferase or related glycosyltransferase of PMT family	M	Cell wall/membrane/envelope biogenesis	NA	NA	NA	NA	NA
muhy01000001_pro_171	E262	Ca. P. novymonadis	yes	COG0254	Ribosomal protein L31	J	Translation, ribosomal structure and biogenesis	K02909	09120 Genetic Information Processing	09122 Translation	03010 Ribosome [PATH:ko03010]	RP-L31, rpmE; large subunit ribosomal protein L31
muhy01000001_pro_172	E262	Ca. P. novymonadis	yes	COG0655	Multimeric flavodoxin WrbA	C	Energy production and conversion	NA	NA	NA	NA	NA
muhy01000001_pro_173	E262	Ca. P. novymonadis	yes	COG1295	Uncharacterized membrane protein, BrkB/YihY/UPF0761 family (not an RNase)	S	Function unknown	K07058	09190 Not Included in Pathway or Brite	09194 Poorly characterized	99996 General function prediction only	K07058; membrane protein
muhy01000001_pro_174	E262	Ca. P. novymonadis	no	NA	NA	NA	NA	NA	NA	NA	NA	NA
muhy01000001_pro_175	E262	Ca. P. novymonadis	yes	COG0517	CBS domain	T	Signal transduction mechanisms	NA	NA	NA	NA	NA
muhy01000001_pro_176	E262	Ca. P. novymonadis	yes	COG0082	Chorismate synthase	E	Amino acid transport and metabolism	K01736	09100 Metabolism	09105 Amino acid metabolism	00400 Phenylalanine, tyrosine and tryptophan biosynthesis [PATH:ko00400]	aroC; chorismate synthase [EC:4.2.3.5]
muhy01000001_pro_177	E262	Ca. P. novymonadis	yes	COG0644	Dehydrogenase (flavoprotein)	C	Energy production and conversion	K00313	09190 Not Included in Pathway or Brite	09191 Unclassified: metabolism	99980 Enzymes with EC numbers	fixC; electron transfer flavoprotein-quinone oxidoreductase [EC:1.5.5.-]
muhy01000001_pro_178	E262	Ca. P. novymonadis	no	NA	NA	NA	NA	NA	NA	NA	NA	NA
muhy01000001_pro_179	E262	Ca. P. novymonadis	yes	COG0317	(p)ppGpp synthase/hydrolase, HD superfamily	T	Signal transduction mechanisms	NA	NA	NA	NA	NA
muhy01000001_pro_180	E262	Ca. P. novymonadis	yes	COG0441	Threonyl-tRNA synthetase	J	Translation, ribosomal structure and biogenesis	K01868	09120 Genetic Information Processing	09122 Translation	00970 Aminoacyl-tRNA biosynthesis [PATH:ko00970]	TARS, thrS; threonyl-tRNA synthetase [EC:6.1.1.3]
muhy01000001_pro_181	E262	Ca. P. novymonadis	yes	COG0290	Translation initiation factor IF-3	J	Translation, ribosomal structure and biogenesis	K02520	09180 Brite Hierarchies	09182 Protein families: genetic information processing	03012 Translation factors [BR:ko03012]	infC, MTIF3; translation initiation factor IF-3
muhy01000001_pro_182	E262	Ca. P. novymonadis	yes	COG0291	Ribosomal protein L35	J	Translation, ribosomal structure and biogenesis	K02916	09120 Genetic Information Processing	09122 Translation	03010 Ribosome [PATH:ko03010]	RP-L35, MRPL35, rpmI; large subunit ribosomal protein L35
muhy01000001_pro_183	E262	Ca. P. novymonadis	yes	COG0292	Ribosomal protein L20	J	Translation, ribosomal structure and biogenesis	K02887	09120 Genetic Information Processing	09122 Translation	03010 Ribosome [PATH:ko03010]	RP-L20, MRPL20, rplT; large subunit ribosomal protein L20
muhy01000001_pro_184	E262	Ca. P. novymonadis	yes	COG0016	Phenylalanyl-tRNA synthetase alpha subunit	J	Translation, ribosomal structure and biogenesis	K01889	09120 Genetic Information Processing	09122 Translation	00970 Aminoacyl-tRNA biosynthesis [PATH:ko00970]	FARSA, pheS; phenylalanyl-tRNA synthetase alpha chain [EC:6.1.1.20]
muhy01000001_pro_185	E262	Ca. P. novymonadis	yes	COG0072	Phenylalanyl-tRNA synthetase beta subunit	J	Translation, ribosomal structure and biogenesis	K01890	09120 Genetic Information Processing	09122 Translation	00970 Aminoacyl-tRNA biosynthesis [PATH:ko00970]	FARSB, pheT; phenylalanyl-tRNA synthetase beta chain [EC:6.1.1.20]
muhy01000001_pro_186	E262	Ca. P. novymonadis	yes	COG1186	Protein chain release factor B	J	Translation, ribosomal structure and biogenesis	K02836	09180 Brite Hierarchies	09182 Protein families: genetic information processing	03012 Translation factors [BR:ko03012]	prfB; peptide chain release factor 2
muhy01000001_pro_187	E262	Ca. P. novymonadis	yes	COG1190	Lysyl-tRNA synthetase (class II)	J	Translation, ribosomal structure and biogenesis	K04567	09120 Genetic Information Processing	09122 Translation	00970 Aminoacyl-tRNA biosynthesis [PATH:ko00970]	KARS, lysS; lysyl-tRNA synthetase, class II [EC:6.1.1.6]
muhy01000001_pro_188	E262	Ca. P. novymonadis	yes	COG0165	Argininosuccinate lyase	E	Amino acid transport and metabolism	K01755	09100 Metabolism	09105 Amino acid metabolism	00250 Alanine, aspartate and glutamate metabolism [PATH:ko00250]	argH, ASL; argininosuccinate lyase [EC:4.3.2.1]
muhy01000001_pro_189	E262	Ca. P. novymonadis	yes	COG1162	Putative ribosome biogenesis GTPase RsgA	J	Translation, ribosomal structure and biogenesis	K06949	09100 Metabolism	09108 Metabolism of cofactors and vitamins	00730 Thiamine metabolism [PATH:ko00730]	rsgA, engC; ribosome biogenesis GTPase / thiamine phosphate phosphatase [EC:3.6.1.- 3.1.3.100]
muhy01000001_pro_190	E262	Ca. P. novymonadis	yes	COG0501	Zn-dependent protease with chaperone function	O	Posttranslational modification, protein turnover, chaperones	NA	NA	NA	NA	NA
muhy01000001_pro_191	E262	Ca. P. novymonadis	yes	COG1949	NA	NA	NA	K13288	09120 Genetic Information Processing	09122 Translation	03008 Ribosome biogenesis in eukaryotes [PATH:ko03008]	orn, REX2, REXO2; oligoribonuclease [EC:3.1.-.-]
muhy01000001_pro_192	E262	Ca. P. novymonadis	yes	COG3028	Ribosomal 50S subunit-associated protein YjgA (function unknown), DUF615 family	J	Translation, ribosomal structure and biogenesis	NA	NA	NA	NA	NA
muhy01000001_pro_193	E262	Ca. P. novymonadis	yes	COG0312	Predicted Zn-dependent protease or its inactivated homolog	R	General function prediction only	K03592	09180 Brite Hierarchies	09181 Protein families: metabolism	01002 Peptidases [BR:ko01002]	pmbA; PmbA protein
muhy01000001_pro_194	E262	Ca. P. novymonadis	yes	COG0008	Glutamyl- or glutaminyl-tRNA synthetase	J	Translation, ribosomal structure and biogenesis	K01886	09120 Genetic Information Processing	09122 Translation	00970 Aminoacyl-tRNA biosynthesis [PATH:ko00970]	QARS, glnS; glutaminyl-tRNA synthetase [EC:6.1.1.18]
muhy01000001_pro_195	E262	Ca. P. novymonadis	yes	COG0488	ATPase components of ABC transporters with duplicated ATPase domains	R	General function prediction only	K15738	09180 Brite Hierarchies	09183 Protein families: signaling and cellular processes	02000 Transporters [BR:ko02000]	uup; ABC transport system ATP-binding/permease protein
muhy01000001_pro_196	E262	Ca. P. novymonadis	yes	COG0187	DNA gyrase/topoisomerase IV, subunit B	L	Replication, recombination and repair	K02622	09180 Brite Hierarchies	09182 Protein families: genetic information processing	03032 DNA replication proteins [BR:ko03032]	parE; topoisomerase IV subunit B [EC:5.99.1.-]
muhy01000001_pro_197	E262	Ca. P. novymonadis	yes	COG0188	DNA gyrase/topoisomerase IV, subunit A	L	Replication, recombination and repair	K02621	09180 Brite Hierarchies	09182 Protein families: genetic information processing	03032 DNA replication proteins [BR:ko03032]	parC; topoisomerase IV subunit A [EC:5.99.1.-]
muhy01000001_pro_198	E262	Ca. P. novymonadis	yes	COG0251	Enamine deaminase RidA, house cleaning of reactive enamine intermediates, YjgF/YER057c/UK114 family	V	Defense mechanisms	NA	NA	NA	NA	NA
muhy01000001_pro_199	E262	Ca. P. novymonadis	yes	COG3161	4-hydroxybenzoate synthetase (chorismate-pyruvate lyase)	H	Coenzyme transport and metabolism	NA	NA	NA	NA	NA
muhy01000001_pro_200	E262	Ca. P. novymonadis	yes	COG0635	Coproporphyrinogen III oxidase or related Fe-S oxidoreductase	H	Coenzyme transport and metabolism	NA	NA	NA	NA	NA
muhy01000001_pro_201	E262	Ca. P. novymonadis	yes	COG0127	Inosine/xanthosine triphosphate pyrophosphatase, all-alpha NTP-PPase family	F	Nucleotide transport and metabolism	K02428	09100 Metabolism	09104 Nucleotide metabolism	00230 Purine metabolism [PATH:ko00230]	rdgB; XTP/dITP diphosphohydrolase [EC:3.6.1.66]
muhy01000001_pro_202	E262	Ca. P. novymonadis	yes	COG0689	Ribonuclease PH	J	Translation, ribosomal structure and biogenesis	K00989	09180 Brite Hierarchies	09182 Protein families: genetic information processing	03016 Transfer RNA biogenesis [BR:ko03016]	rph; ribonuclease PH [EC:2.7.7.56]
muhy01000001_pro_203	E262	Ca. P. novymonadis	yes	COG1561	Uncharacterized conserved protein YicC, UPF0701 family	S	Function unknown	NA	NA	NA	NA	NA
muhy01000001_pro_204	E262	Ca. P. novymonadis	yes	COG0194	Guanylate kinase	F	Nucleotide transport and metabolism	K00942	09100 Metabolism	09104 Nucleotide metabolism	00230 Purine metabolism [PATH:ko00230]	E2.7.4.8, gmk; guanylate kinase [EC:2.7.4.8]
muhy01000001_pro_205	E262	Ca. P. novymonadis	yes	COG1758	DNA-directed RNA polymerase, subunit K/omega	K	Transcription	K03060	09120 Genetic Information Processing	09121 Transcription	03020 RNA polymerase [PATH:ko03020]	rpoZ; DNA-directed RNA polymerase subunit omega [EC:2.7.7.6]
muhy01000001_pro_206	E262	Ca. P. novymonadis	yes	COG0317	(p)ppGpp synthase/hydrolase, HD superfamily	T	Signal transduction mechanisms	K01139	09100 Metabolism	09104 Nucleotide metabolism	00230 Purine metabolism [PATH:ko00230]	spoT; GTP diphosphokinase / guanosine-3',5'-bis(diphosphate) 3'-diphosphatase [EC:2.7.6.5 3.1.7.2]
muhy01000001_pro_207	E262	Ca. P. novymonadis	yes	COG2982	Uncharacterized protein involved in outer membrane biogenesis	M	Cell wall/membrane/envelope biogenesis	NA	NA	NA	NA	NA
muhy01000001_pro_208	E262	Ca. P. novymonadis	yes	COG2227	2-polyprenyl-3-methyl-5-hydroxy-6-metoxy-1,4-benzoquinol methylase	H	Coenzyme transport and metabolism	K00568	09100 Metabolism	09108 Metabolism of cofactors and vitamins	00130 Ubiquinone and other terpenoid-quinone biosynthesis [PATH:ko00130]	ubiG; 2-polyprenyl-6-hydroxyphenyl methylase / 3-demethylubiquinone-9 3-methyltransferase [EC:2.1.1.222 2.1.1.64]
muhy01000001_pro_209	E262	Ca. P. novymonadis	yes	COG0181	Porphobilinogen deaminase	H	Coenzyme transport and metabolism	K01749	09100 Metabolism	09108 Metabolism of cofactors and vitamins	00860 Porphyrin and chlorophyll metabolism [PATH:ko00860]	hemC, HMBS; hydroxymethylbilane synthase [EC:2.5.1.61]
muhy01000001_pro_210	E262	Ca. P. novymonadis	yes	COG1587	Uroporphyrinogen-III synthase	H	Coenzyme transport and metabolism	NA	NA	NA	NA	NA
muhy01000001_pro_211	E262	Ca. P. novymonadis	no	NA	NA	NA	NA	NA	NA	NA	NA	NA
muhy01000001_pro_212	E262	Ca. P. novymonadis	yes	COG0221	Inorganic pyrophosphatase	C	Energy production and conversion	K01507	09100 Metabolism	09102 Energy metabolism	00190 Oxidative phosphorylation [PATH:ko00190]	ppa; inorganic pyrophosphatase [EC:3.6.1.1]
muhy01000001_pro_213	E262	Ca. P. novymonadis	yes	COG0171	NH3-dependent NAD+ synthetase	H	Coenzyme transport and metabolism	K01950	09100 Metabolism	09108 Metabolism of cofactors and vitamins	00760 Nicotinate and nicotinamide metabolism [PATH:ko00760]	E6.3.5.1, NADSYN1, QNS1, nadE; NAD+ synthase (glutamine-hydrolysing) [EC:6.3.5.1]
muhy01000001_pro_214	E262	Ca. P. novymonadis	yes	COG0347	Nitrogen regulatory protein PII	T	Signal transduction mechanisms	K04751	09130 Environmental Information Processing	09132 Signal transduction	02020 Two-component system [PATH:ko02020]	glnB; nitrogen regulatory protein P-II 1
muhy01000001_pro_215	E262	Ca. P. novymonadis	yes	COG2840	DNA-nicking endonuclease, Smr domain	L	Replication, recombination and repair	NA	NA	NA	NA	NA
muhy01000001_pro_216	E262	Ca. P. novymonadis	yes	COG0492	Thioredoxin reductase	O	Posttranslational modification, protein turnover, chaperones	K00384	09100 Metabolism	09106 Metabolism of other amino acids	00450 Selenocompound metabolism [PATH:ko00450]	trxB, TRR; thioredoxin reductase (NADPH) [EC:1.8.1.9]
muhy01000001_pro_217	E262	Ca. P. novymonadis	yes	COG1674	DNA segregation ATPase FtsK/SpoIIIE and related proteins	D	Cell cycle control, cell division, chromosome partitioning	K03466	09180 Brite Hierarchies	09182 Protein families: genetic information processing	03036 Chromosome and associated proteins [BR:ko03036]	ftsK, spoIIIE; DNA segregation ATPase FtsK/SpoIIIE, S-DNA-T family
muhy01000001_pro_218	E262	Ca. P. novymonadis	yes	COG2834	Outer membrane lipoprotein-sorting protein	M	Cell wall/membrane/envelope biogenesis	NA	NA	NA	NA	NA
muhy01000001_pro_219	E262	Ca. P. novymonadis	yes	COG2256	Replication-associated recombination protein RarA (DNA-dependent ATPase)	L	Replication, recombination and repair	K07478	09190 Not Included in Pathway or Brite	09192 Unclassified: genetic information processing	99976 Replication and repair	ycaJ; putative ATPase
muhy01000001_pro_220	E262	Ca. P. novymonadis	yes	COG0172	Seryl-tRNA synthetase	J	Translation, ribosomal structure and biogenesis	K01875	09120 Genetic Information Processing	09122 Translation	00970 Aminoacyl-tRNA biosynthesis [PATH:ko00970]	SARS, serS; seryl-tRNA synthetase [EC:6.1.1.11]
muhy01000001_pro_221	E262	Ca. P. novymonadis	yes	COG0590	tRNA(Arg) A34 adenosine deaminase TadA	J	Translation, ribosomal structure and biogenesis	K11991	09180 Brite Hierarchies	09182 Protein families: genetic information processing	03016 Transfer RNA biogenesis [BR:ko03016]	tadA; tRNA(adenine34) deaminase [EC:3.5.4.33]
muhy01000001_pro_222	E262	Ca. P. novymonadis	yes	COG1619	Muramoyltetrapeptide carboxypeptidase LdcA (peptidoglycan recycling)	M	Cell wall/membrane/envelope biogenesis	K01297	09180 Brite Hierarchies	09181 Protein families: metabolism	01002 Peptidases [BR:ko01002]	ldcA; muramoyltetrapeptide carboxypeptidase [EC:3.4.17.13]
muhy01000001_pro_223	E262	Ca. P. novymonadis	yes	COG0534	Na+-driven multidrug efflux pump	V	Defense mechanisms	NA	NA	NA	NA	NA
muhy01000001_pro_224	E262	Ca. P. novymonadis	yes	COG0519	GMP synthase, PP-ATPase domain/subunit	F	Nucleotide transport and metabolism	K01951	09100 Metabolism	09104 Nucleotide metabolism	00230 Purine metabolism [PATH:ko00230]	guaA, GMPS; GMP synthase (glutamine-hydrolysing) [EC:6.3.5.2]
muhy01000001_pro_225	E262	Ca. P. novymonadis	yes	NA	NA	NA	NA	NA	NA	NA	NA	NA
muhy01000001_pro_226	E262	Ca. P. novymonadis	yes	COG0516	IMP dehydrogenase/GMP reductase	F	Nucleotide transport and metabolism	K00088	09100 Metabolism	09104 Nucleotide metabolism	00230 Purine metabolism [PATH:ko00230]	IMPDH, guaB; IMP dehydrogenase [EC:1.1.1.205]
muhy01000001_pro_227	E262	Ca. P. novymonadis	yes	COG2914	Putative antitoxin component PasI (RatB) of the RatAB toxin-antitoxin module, ubiquitin-RnfH superfamily	V	Defense mechanisms	NA	NA	NA	NA	NA
muhy01000001_pro_228	E262	Ca. P. novymonadis	yes	COG2867	Ribosome association toxin PasT (RatA) of the RatAB toxin-antitoxin module	J	Translation, ribosomal structure and biogenesis	NA	NA	NA	NA	NA
muhy01000001_pro_229	E262	Ca. P. novymonadis	yes	COG0691	tmRNA-binding protein	O	Posttranslational modification, protein turnover, chaperones	K03664	09190 Not Included in Pathway or Brite	09192 Unclassified: genetic information processing	99975 Protein processing	smpB; SsrA-binding protein
muhy01000001_pro_230	E262	Ca. P. novymonadis	yes	COG0330	Regulator of protease activity HflC, stomatin/prohibitin superfamily	O	Posttranslational modification, protein turnover, chaperones	NA	NA	NA	NA	NA
muhy01000001_pro_231	E262	Ca. P. novymonadis	yes	COG1585	Membrane protein implicated in regulation of membrane protease activity	O	Posttranslational modification, protein turnover, chaperones	NA	NA	NA	NA	NA
muhy01000001_pro_232	E262	Ca. P. novymonadis	yes	COG0574	Phosphoenolpyruvate synthase/pyruvate phosphate dikinase	G	Carbohydrate transport and metabolism	K01007	09100 Metabolism	09101 Carbohydrate metabolism	00620 Pyruvate metabolism [PATH:ko00620]	pps, ppsA; pyruvate, water dikinase [EC:2.7.9.2]
muhy01000001_pro_233	E262	Ca. P. novymonadis	yes	COG1806	Regulator of PEP synthase PpsR, kinase-PPPase family (combines ADP:protein kinase and phosphorylase activities)	T	Signal transduction mechanisms	K09773	09190 Not Included in Pathway or Brite	09191 Unclassified: metabolism	99980 Enzymes with EC numbers	ppsR; [pyruvate, water dikinase]-phosphate phosphotransferase / [pyruvate, water dikinase] kinase [EC:2.7.4.28 2.7.11.33]
muhy01000001_pro_234	E262	Ca. P. novymonadis	yes	COG0566	tRNA G18 (ribose-2'-O)-methylase SpoU	J	Translation, ribosomal structure and biogenesis	K03437	09180 Brite Hierarchies	09182 Protein families: genetic information processing	03016 Transfer RNA biogenesis [BR:ko03016]	spoU; RNA methyltransferase, TrmH family
muhy01000001_pro_235	E262	Ca. P. novymonadis	yes	COG0164	Ribonuclease HII	L	Replication, recombination and repair	K03470	09120 Genetic Information Processing	09124 Replication and repair	03030 DNA replication [PATH:ko03030]	rnhB; ribonuclease HII [EC:3.1.26.4]
muhy01000001_pro_236	E262	Ca. P. novymonadis	yes	COG0763	Lipid A disaccharide synthetase	M	Cell wall/membrane/envelope biogenesis	K00748	09100 Metabolism	09107 Glycan biosynthesis and metabolism	00540 Lipopolysaccharide biosynthesis [PATH:ko00540]	lpxB; lipid-A-disaccharide synthase [EC:2.4.1.182]
muhy01000001_pro_237	E262	Ca. P. novymonadis	yes	COG1043	Acyl-[acyl carrier protein]--UDP-N-acetylglucosamine O-acyltransferase	M	Cell wall/membrane/envelope biogenesis	K00677	09100 Metabolism	09107 Glycan biosynthesis and metabolism	00540 Lipopolysaccharide biosynthesis [PATH:ko00540]	lpxA; UDP-N-acetylglucosamine acyltransferase [EC:2.3.1.129]
muhy01000001_pro_238	E262	Ca. P. novymonadis	yes	COG0764	3-hydroxymyristoyl/3-hydroxydecanoyl-(acyl carrier protein) dehydratase	I	Lipid transport and metabolism	NA	NA	NA	NA	NA
muhy01000001_pro_239	E262	Ca. P. novymonadis	yes	COG1044	UDP-3-O-[3-hydroxymyristoyl] glucosamine N-acyltransferase	M	Cell wall/membrane/envelope biogenesis	K02536	09100 Metabolism	09107 Glycan biosynthesis and metabolism	00540 Lipopolysaccharide biosynthesis [PATH:ko00540]	lpxD; UDP-3-O-[3-hydroxymyristoyl] glucosamine N-acyltransferase [EC:2.3.1.191]
muhy01000001_pro_240	E262	Ca. P. novymonadis	yes	COG2825	Periplasmic chaperone for outer membrane proteins, Skp family	M	Cell wall/membrane/envelope biogenesis	NA	NA	NA	NA	NA
muhy01000001_pro_241	E262	Ca. P. novymonadis	yes	COG4775	Outer membrane protein assembly factor BamA	M	Cell wall/membrane/envelope biogenesis	K07277	09180 Brite Hierarchies	09182 Protein families: genetic information processing	03029 Mitochondrial biogenesis [BR:ko03029]	SAM50, TOB55, bamA; outer membrane protein insertion porin family
muhy01000001_pro_242	E262	Ca. P. novymonadis	yes	COG0743	1-deoxy-D-xylulose 5-phosphate reductoisomerase	I	Lipid transport and metabolism	K00099	09100 Metabolism	09109 Metabolism of terpenoids and polyketides	00900 Terpenoid backbone biosynthesis [PATH:ko00900]	dxr; 1-deoxy-D-xylulose-5-phosphate reductoisomerase [EC:1.1.1.267]
muhy01000001_pro_243	E262	Ca. P. novymonadis	yes	COG0575	CDP-diglyceride synthetase	I	Lipid transport and metabolism	K00981	09100 Metabolism	09103 Lipid metabolism	00564 Glycerophospholipid metabolism [PATH:ko00564]	E2.7.7.41, CDS1, CDS2, cdsA; phosphatidate cytidylyltransferase [EC:2.7.7.41]
muhy01000001_pro_244	E262	Ca. P. novymonadis	yes	COG0020	Undecaprenyl pyrophosphate synthase	I	Lipid transport and metabolism	K00806	09100 Metabolism	09109 Metabolism of terpenoids and polyketides	00900 Terpenoid backbone biosynthesis [PATH:ko00900]	uppS; undecaprenyl diphosphate synthase [EC:2.5.1.31]
muhy01000001_pro_245	E262	Ca. P. novymonadis	yes	COG0233	Ribosome recycling factor	J	Translation, ribosomal structure and biogenesis	K02838	09180 Brite Hierarchies	09182 Protein families: genetic information processing	03012 Translation factors [BR:ko03012]	frr, MRRF, RRF; ribosome recycling factor
muhy01000001_pro_246	E262	Ca. P. novymonadis	yes	COG0528	Uridylate kinase	F	Nucleotide transport and metabolism	K09903	09100 Metabolism	09104 Nucleotide metabolism	00240 Pyrimidine metabolism [PATH:ko00240]	pyrH; uridylate kinase [EC:2.7.4.22]
muhy01000001_pro_247	E262	Ca. P. novymonadis	yes	COG0264	Translation elongation factor EF-Ts	J	Translation, ribosomal structure and biogenesis	NA	NA	NA	NA	NA
muhy01000001_pro_248	E262	Ca. P. novymonadis	yes	COG0052	Ribosomal protein S2	J	Translation, ribosomal structure and biogenesis	K02967	09120 Genetic Information Processing	09122 Translation	03010 Ribosome [PATH:ko03010]	RP-S2, MRPS2, rpsB; small subunit ribosomal protein S2
muhy01000001_pro_249	E262	Ca. P. novymonadis	yes	COG0024	Methionine aminopeptidase	J	Translation, ribosomal structure and biogenesis	K01265	09180 Brite Hierarchies	09181 Protein families: metabolism	01002 Peptidases [BR:ko01002]	map; methionyl aminopeptidase [EC:3.4.11.18]
muhy01000001_pro_250	E262	Ca. P. novymonadis	no	NA	NA	NA	NA	NA	NA	NA	NA	NA
muhy01000001_pro_251	E262	Ca. P. novymonadis	yes	COG0272	NAD-dependent DNA ligase	L	Replication, recombination and repair	K01972	09120 Genetic Information Processing	09124 Replication and repair	03030 DNA replication [PATH:ko03030]	E6.5.1.2, ligA, ligB; DNA ligase (NAD+) [EC:6.5.1.2]
muhy01000001_pro_252	E262	Ca. P. novymonadis	yes	COG3115	Cell division protein ZipA, interacts with FtsZ	D	Cell cycle control, cell division, chromosome partitioning	NA	NA	NA	NA	NA
muhy01000001_pro_253	E262	Ca. P. novymonadis	no	NA	NA	NA	NA	NA	NA	NA	NA	NA
muhy01000001_pro_254	E262	Ca. P. novymonadis	yes	COG0436	Aspartate/methionine/tyrosine aminotransferase	E	Amino acid transport and metabolism	K14267	09100 Metabolism	09105 Amino acid metabolism	00300 Lysine biosynthesis [PATH:ko00300]	dapC; N-succinyldiaminopimelate aminotransferase [EC:2.6.1.17]
muhy01000001_pro_255	E262	Ca. P. novymonadis	yes	COG2171	Tetrahydrodipicolinate N-succinyltransferase	E	Amino acid transport and metabolism	K00674	09100 Metabolism	09105 Amino acid metabolism	00300 Lysine biosynthesis [PATH:ko00300]	dapD; 2,3,4,5-tetrahydropyridine-2,6-dicarboxylate N-succinyltransferase [EC:2.3.1.117]
muhy01000001_pro_256	E262	Ca. P. novymonadis	yes	COG1393	Arsenate reductase and related proteins, glutaredoxin family	P	Inorganic ion transport and metabolism	NA	NA	NA	NA	NA
muhy01000001_pro_257	E262	Ca. P. novymonadis	yes	COG0624	Acetylornithine deacetylase/Succinyl-diaminopimelate desuccinylase or related deacylase	E	Amino acid transport and metabolism	K01439	09100 Metabolism	09105 Amino acid metabolism	00300 Lysine biosynthesis [PATH:ko00300]	dapE; succinyl-diaminopimelate desuccinylase [EC:3.5.1.18]
muhy01000001_pro_258	E262	Ca. P. novymonadis	yes	COG2890	Methylase of polypeptide chain release factors	J	Translation, ribosomal structure and biogenesis	NA	NA	NA	NA	NA
muhy01000001_pro_259	E262	Ca. P. novymonadis	yes	COG1502	Phosphatidylserine/phosphatidylglycerophosphate/cardiolipin synthase or related enzyme	I	Lipid transport and metabolism	K06131	09100 Metabolism	09103 Lipid metabolism	00564 Glycerophospholipid metabolism [PATH:ko00564]	clsA_B; cardiolipin synthase A/B [EC:2.7.8.-]
muhy01000001_pro_260	E262	Ca. P. novymonadis	yes	COG0488	ATPase components of ABC transporters with duplicated ATPase domains	R	General function prediction only	K06158	09180 Brite Hierarchies	09182 Protein families: genetic information processing	03012 Translation factors [BR:ko03012]	ABCF3; ATP-binding cassette, subfamily F, member 3
muhy01000001_pro_261	E262	Ca. P. novymonadis	yes	COG1066	Predicted ATP-dependent serine protease	O	Posttranslational modification, protein turnover, chaperones	K04485	09180 Brite Hierarchies	09182 Protein families: genetic information processing	03400 DNA repair and recombination proteins [BR:ko03400]	radA, sms; DNA repair protein RadA/Sms
muhy01000001_pro_262	E262	Ca. P. novymonadis	yes	NA	NA	NA	NA	NA	NA	NA	NA	NA
muhy01000001_pro_263	E262	Ca. P. novymonadis	yes	COG0351	Hydroxymethylpyrimidine/phosphomethylpyrimidine kinase	H	Coenzyme transport and metabolism	K00941	09100 Metabolism	09108 Metabolism of cofactors and vitamins	00730 Thiamine metabolism [PATH:ko00730]	thiD; hydroxymethylpyrimidine/phosphomethylpyrimidine kinase [EC:2.7.1.49 2.7.4.7]
muhy01000001_pro_264	E262	Ca. P. novymonadis	yes	COG1573	Uracil-DNA glycosylase	L	Replication, recombination and repair	K21929	09120 Genetic Information Processing	09124 Replication and repair	03410 Base excision repair [PATH:ko03410]	udg; uracil-DNA glycosylase [EC:3.2.2.27]
muhy01000001_pro_265	E262	Ca. P. novymonadis	yes	COG0456	Ribosomal protein S18 acetylase RimI and related acetyltransferases	J	Translation, ribosomal structure and biogenesis	K03789	09180 Brite Hierarchies	09182 Protein families: genetic information processing	03009 Ribosome biogenesis [BR:ko03009]	rimI; [ribosomal protein S18]-alanine N-acetyltransferase [EC:2.3.1.266]
muhy01000001_pro_266	E262	Ca. P. novymonadis	yes	COG1214	tRNA A37 threonylcarbamoyladenosine modification protein TsaB	J	Translation, ribosomal structure and biogenesis	K14742	09180 Brite Hierarchies	09182 Protein families: genetic information processing	03016 Transfer RNA biogenesis [BR:ko03016]	tsaB; tRNA threonylcarbamoyladenosine biosynthesis protein TsaB
muhy01000001_pro_267	E262	Ca. P. novymonadis	yes	COG0513	Superfamily II DNA and RNA helicase	L	Replication, recombination and repair	K05590	09180 Brite Hierarchies	09182 Protein families: genetic information processing	03009 Ribosome biogenesis [BR:ko03009]	srmB; ATP-dependent RNA helicase SrmB [EC:3.6.4.13]
muhy01000001_pro_268	E262	Ca. P. novymonadis	yes	COG0542	ATP-dependent Clp protease ATP-binding subunit ClpA	O	Posttranslational modification, protein turnover, chaperones	K03695	09150 Organismal Systems	09149 Aging	04213 Longevity regulating pathway - multiple species [PATH:ko04213]	clpB; ATP-dependent Clp protease ATP-binding subunit ClpB
muhy01000001_pro_269	E262	Ca. P. novymonadis	yes	COG0498	Threonine synthase	E	Amino acid transport and metabolism	NA	NA	NA	NA	NA
muhy01000001_pro_270	E262	Ca. P. novymonadis	no	COG0498	Threonine synthase	E	Amino acid transport and metabolism	NA	NA	NA	NA	NA
muhy01000001_pro_271	E262	Ca. P. novymonadis	yes	COG0460	Homoserine dehydrogenase	E	Amino acid transport and metabolism	K00003	09100 Metabolism	09105 Amino acid metabolism	00260 Glycine, serine and threonine metabolism [PATH:ko00260]	hom; homoserine dehydrogenase [EC:1.1.1.3]
muhy01000001_pro_272	E262	Ca. P. novymonadis	yes	COG3737	Uncharacterized conserved protein, contains Mth938-like domain	S	Function unknown	NA	NA	NA	NA	NA
muhy01000001_pro_273	E262	Ca. P. novymonadis	yes	COG1807	4-amino-4-deoxy-L-arabinose transferase or related glycosyltransferase of PMT family	M	Cell wall/membrane/envelope biogenesis	NA	NA	NA	NA	NA
muhy01000001_pro_274	E262	Ca. P. novymonadis	yes	COG2076	Multidrug transporter EmrE and related cation transporters	V	Defense mechanisms	NA	NA	NA	NA	NA
muhy01000001_pro_275	E262	Ca. P. novymonadis	yes	COG0399	dTDP-4-amino-4,6-dideoxygalactose transaminase	M	Cell wall/membrane/envelope biogenesis	NA	NA	NA	NA	NA
muhy01000001_pro_276	E262	Ca. P. novymonadis	yes	COG0463	Glycosyltransferase involved in cell wall bisynthesis	M	Cell wall/membrane/envelope biogenesis	K10012	09100 Metabolism	09101 Carbohydrate metabolism	00520 Amino sugar and nucleotide sugar metabolism [PATH:ko00520]	arnC, pmrF; undecaprenyl-phosphate 4-deoxy-4-formamido-L-arabinose transferase [EC:2.4.2.53]
muhy01000001_pro_277	E262	Ca. P. novymonadis	yes	COG0223	Methionyl-tRNA formyltransferase	J	Translation, ribosomal structure and biogenesis	NA	NA	NA	NA	NA
muhy01000001_pro_278	E262	Ca. P. novymonadis	yes	COG0451	Nucleoside-diphosphate-sugar epimerase	M	Cell wall/membrane/envelope biogenesis	K10011	09100 Metabolism	09101 Carbohydrate metabolism	00520 Amino sugar and nucleotide sugar metabolism [PATH:ko00520]	arnA, pmrI; UDP-4-amino-4-deoxy-L-arabinose formyltransferase / UDP-glucuronic acid dehydrogenase (UDP-4-keto-hexauronic acid decarboxylating) [EC:2.1.2.13 1.1.1.305]
muhy01000001_pro_279	E262	Ca. P. novymonadis	yes	COG0726	Peptidoglycan/xylan/chitin deacetylase, PgdA/CDA1 family	G	Carbohydrate transport and metabolism	NA	NA	NA	NA	NA
muhy01000001_pro_280	E262	Ca. P. novymonadis	yes	COG1225	Peroxiredoxin	O	Posttranslational modification, protein turnover, chaperones	K03564	09190 Not Included in Pathway or Brite	09191 Unclassified: metabolism	99980 Enzymes with EC numbers	BCP, PRXQ, DOT5; peroxiredoxin Q/BCP [EC:1.11.1.15]
muhy01000001_pro_281	E262	Ca. P. novymonadis	yes	COG1875	Predicted ribonuclease YlaK, contains NYN-type RNase and PhoH-family ATPase domains	R	General function prediction only	NA	NA	NA	NA	NA
muhy01000001_pro_282	E262	Ca. P. novymonadis	yes	COG2975	Fe-S-cluster formation regulator IscX/YfhJ	O	Posttranslational modification, protein turnover, chaperones	NA	NA	NA	NA	NA
muhy01000001_pro_283	E262	Ca. P. novymonadis	yes	COG0633	Ferredoxin	C	Energy production and conversion	K04755	09190 Not Included in Pathway or Brite	09191 Unclassified: metabolism	99982 Energy metabolism	fdx; ferredoxin, 2Fe-2S
muhy01000001_pro_284	E262	Ca. P. novymonadis	yes	COG0443	Molecular chaperone DnaK (HSP70)	O	Posttranslational modification, protein turnover, chaperones	K04044	09180 Brite Hierarchies	09182 Protein families: genetic information processing	03110 Chaperones and folding catalysts [BR:ko03110]	hscA; molecular chaperone HscA
muhy01000001_pro_285	E262	Ca. P. novymonadis	yes	COG1076	DnaJ-domain-containing proteins 1	O	Posttranslational modification, protein turnover, chaperones	K04082	09180 Brite Hierarchies	09182 Protein families: genetic information processing	03110 Chaperones and folding catalysts [BR:ko03110]	hscB, HSCB, HSC20; molecular chaperone HscB
muhy01000001_pro_286	E262	Ca. P. novymonadis	yes	COG0316	Fe-S cluster assembly iron-binding protein IscA	O	Posttranslational modification, protein turnover, chaperones	NA	NA	NA	NA	NA
muhy01000001_pro_287	E262	Ca. P. novymonadis	yes	COG0822	NifU homolog involved in Fe-S cluster formation	O	Posttranslational modification, protein turnover, chaperones	K04488	09190 Not Included in Pathway or Brite	09191 Unclassified: metabolism	99982 Energy metabolism	iscU, nifU; nitrogen fixation protein NifU and related proteins
muhy01000001_pro_288	E262	Ca. P. novymonadis	yes	COG1104	Cysteine sulfinate desulfinase/cysteine desulfurase or related enzyme	E	Amino acid transport and metabolism	K04487	09100 Metabolism	09108 Metabolism of cofactors and vitamins	00730 Thiamine metabolism [PATH:ko00730]	iscS, NFS1; cysteine desulfurase [EC:2.8.1.7]
muhy01000001_pro_289	E262	Ca. P. novymonadis	yes	COG1959	DNA-binding transcriptional regulator, IscR family	K	Transcription	K13643	09180 Brite Hierarchies	09182 Protein families: genetic information processing	03000 Transcription factors [BR:ko03000]	iscR; Rrf2 family transcriptional regulator, iron-sulfur cluster assembly transcription factor
muhy01000001_pro_290	E262	Ca. P. novymonadis	yes	COG0556	Excinuclease UvrABC helicase subunit UvrB	L	Replication, recombination and repair	K03702	09120 Genetic Information Processing	09124 Replication and repair	03420 Nucleotide excision repair [PATH:ko03420]	uvrB; excinuclease ABC subunit B
muhy01000001_pro_291	E262	Ca. P. novymonadis	yes	COG1448	Aspartate/tyrosine/aromatic aminotransferase	E	Amino acid transport and metabolism	K00813	09100 Metabolism	09105 Amino acid metabolism	00250 Alanine, aspartate and glutamate metabolism [PATH:ko00250]	aspC; aspartate aminotransferase [EC:2.6.1.1]
muhy01000001_pro_292	E262	Ca. P. novymonadis	yes	COG2878	Na+-translocating ferredoxin:NAD+ oxidoreductase RNF, RnfB subunit	C	Energy production and conversion	K03616	09190 Not Included in Pathway or Brite	09191 Unclassified: metabolism	99980 Enzymes with EC numbers	rnfB; Na+-translocating ferredoxin:NAD+ oxidoreductase subunit B [EC:7.2.1.2]
muhy01000001_pro_293	E262	Ca. P. novymonadis	yes	COG0177	Endonuclease III	L	Replication, recombination and repair	K10773	09120 Genetic Information Processing	09124 Replication and repair	03410 Base excision repair [PATH:ko03410]	NTH; endonuclease III [EC:4.2.99.18]
muhy01000001_pro_294	E262	Ca. P. novymonadis	yes	COG1131	ABC-type multidrug transport system, ATPase component	V	Defense mechanisms	NA	NA	NA	NA	NA
muhy01000001_pro_295	E262	Ca. P. novymonadis	yes	COG0842	ABC-type multidrug transport system, permease component	V	Defense mechanisms	NA	NA	NA	NA	NA
muhy01000001_pro_296	E262	Ca. P. novymonadis	yes	COG0568	DNA-directed RNA polymerase, sigma subunit (sigma70/sigma32)	K	Transcription	K03086	09180 Brite Hierarchies	09182 Protein families: genetic information processing	03021 Transcription machinery [BR:ko03021]	rpoD; RNA polymerase primary sigma factor
muhy01000001_pro_297	E262	Ca. P. novymonadis	yes	COG0358	DNA primase (bacterial type)	L	Replication, recombination and repair	K02316	09120 Genetic Information Processing	09124 Replication and repair	03030 DNA replication [PATH:ko03030]	dnaG; DNA primase [EC:2.7.7.101]
muhy01000001_pro_298	E262	Ca. P. novymonadis	yes	COG2081	Predicted flavoprotein YhiN	R	General function prediction only	NA	NA	NA	NA	NA
muhy01000001_pro_299	E262	Ca. P. novymonadis	yes	COG0533	tRNA A37 threonylcarbamoyltransferase TsaD	J	Translation, ribosomal structure and biogenesis	K01409	09180 Brite Hierarchies	09182 Protein families: genetic information processing	03016 Transfer RNA biogenesis [BR:ko03016]	KAE1, tsaD, QRI7; N6-L-threonylcarbamoyladenine synthase [EC:2.3.1.234]
muhy01000001_pro_300	E262	Ca. P. novymonadis	yes	COG1469	GTP cyclohydrolase FolE2	H	Coenzyme transport and metabolism	K09007	09100 Metabolism	09108 Metabolism of cofactors and vitamins	00790 Folate biosynthesis [PATH:ko00790]	folE2; GTP cyclohydrolase IB [EC:3.5.4.16]
muhy01000001_pro_301	E262	Ca. P. novymonadis	yes	COG1154	Deoxyxylulose-5-phosphate synthase	H	Coenzyme transport and metabolism	K01662	09100 Metabolism	09108 Metabolism of cofactors and vitamins	00730 Thiamine metabolism [PATH:ko00730]	dxs; 1-deoxy-D-xylulose-5-phosphate synthase [EC:2.2.1.7]
muhy01000001_pro_302	E262	Ca. P. novymonadis	yes	COG0142	Geranylgeranyl pyrophosphate synthase	H	Coenzyme transport and metabolism	K13789	09100 Metabolism	09109 Metabolism of terpenoids and polyketides	00900 Terpenoid backbone biosynthesis [PATH:ko00900]	GGPS; geranylgeranyl diphosphate synthase, type II [EC:2.5.1.1 2.5.1.10 2.5.1.29]
muhy01000001_pro_303	E262	Ca. P. novymonadis	yes	COG1722	Exonuclease VII small subunit	L	Replication, recombination and repair	NA	NA	NA	NA	NA
muhy01000001_pro_304	E262	Ca. P. novymonadis	yes	COG4638	Phenylpropionate dioxygenase or related ring-hydroxylating dioxygenase, large terminal subunit	P	Inorganic ion transport and metabolism	NA	NA	NA	NA	NA
muhy01000001_pro_305	E262	Ca. P. novymonadis	yes	COG0207	Thymidylate synthase	F	Nucleotide transport and metabolism	K00560	09100 Metabolism	09104 Nucleotide metabolism	00240 Pyrimidine metabolism [PATH:ko00240]	thyA, TYMS; thymidylate synthase [EC:2.1.1.45]
muhy01000001_pro_306	E262	Ca. P. novymonadis	yes	COG0262	Dihydrofolate reductase	H	Coenzyme transport and metabolism	K00287	09100 Metabolism	09108 Metabolism of cofactors and vitamins	00790 Folate biosynthesis [PATH:ko00790]	DHFR, folA; dihydrofolate reductase [EC:1.5.1.3]
muhy01000001_pro_307	E262	Ca. P. novymonadis	no	NA	NA	NA	NA	NA	NA	NA	NA	NA
muhy01000001_pro_308	E262	Ca. P. novymonadis	yes	COG0335	Ribosomal protein L19	J	Translation, ribosomal structure and biogenesis	K02884	09120 Genetic Information Processing	09122 Translation	03010 Ribosome [PATH:ko03010]	RP-L19, MRPL19, rplS; large subunit ribosomal protein L19
muhy01000001_pro_309	E262	Ca. P. novymonadis	yes	COG0336	tRNA G37 N-methylase TrmD	J	Translation, ribosomal structure and biogenesis	K00554	09180 Brite Hierarchies	09182 Protein families: genetic information processing	03016 Transfer RNA biogenesis [BR:ko03016]	trmD; tRNA (guanine37-N1)-methyltransferase [EC:2.1.1.228]
muhy01000001_pro_310	E262	Ca. P. novymonadis	yes	COG0806	Ribosomal 30S subunit maturation factor RimM, required for 16S rRNA processing	J	Translation, ribosomal structure and biogenesis	NA	NA	NA	NA	NA
muhy01000001_pro_311	E262	Ca. P. novymonadis	yes	COG0228	Ribosomal protein S16	J	Translation, ribosomal structure and biogenesis	K02959	09120 Genetic Information Processing	09122 Translation	03010 Ribosome [PATH:ko03010]	RP-S16, MRPS16, rpsP; small subunit ribosomal protein S16
muhy01000001_pro_312	E262	Ca. P. novymonadis	yes	COG3310	Uncharacterized protein	S	Function unknown	NA	NA	NA	NA	NA
muhy01000001_pro_313	E262	Ca. P. novymonadis	yes	COG0112	Glycine/serine hydroxymethyltransferase	E	Amino acid transport and metabolism	K00600	09100 Metabolism	09101 Carbohydrate metabolism	00630 Glyoxylate and dicarboxylate metabolism [PATH:ko00630]	glyA, SHMT; glycine hydroxymethyltransferase [EC:2.1.2.1]
muhy01000001_pro_314	E262	Ca. P. novymonadis	no	NA	NA	NA	NA	NA	NA	NA	NA	NA
muhy01000001_pro_315	E262	Ca. P. novymonadis	no	NA	NA	NA	NA	NA	NA	NA	NA	NA
muhy01000001_pro_316	E262	Ca. P. novymonadis	yes	COG1622	Heme/copper-type cytochrome/quinol oxidase, subunit 2	C	Energy production and conversion	K02826	09100 Metabolism	09102 Energy metabolism	00190 Oxidative phosphorylation [PATH:ko00190]	qoxA; cytochrome aa3-600 menaquinol oxidase subunit II [EC:7.1.1.5]
muhy01000001_pro_317	E262	Ca. P. novymonadis	yes	COG0843	Heme/copper-type cytochrome/quinol oxidase, subunit 1	C	Energy production and conversion	K02298	09100 Metabolism	09102 Energy metabolism	00190 Oxidative phosphorylation [PATH:ko00190]	cyoB; cytochrome o ubiquinol oxidase subunit I [EC:7.1.1.3]
muhy01000001_pro_318	E262	Ca. P. novymonadis	yes	COG1845	Heme/copper-type cytochrome/quinol oxidase, subunit 3	C	Energy production and conversion	K02828	09100 Metabolism	09102 Energy metabolism	00190 Oxidative phosphorylation [PATH:ko00190]	qoxC; cytochrome aa3-600 menaquinol oxidase subunit III [EC:7.1.1.5]
muhy01000001_pro_319	E262	Ca. P. novymonadis	yes	COG3125	Heme/copper-type cytochrome/quinol oxidase, subunit 4	C	Energy production and conversion	NA	NA	NA	NA	NA
muhy01000001_pro_320	E262	Ca. P. novymonadis	yes	COG1018	Ferredoxin-NADP reductase	C	Energy production and conversion	NA	NA	NA	NA	NA
muhy01000001_pro_321	E262	Ca. P. novymonadis	yes	COG1087	UDP-glucose 4-epimerase	M	Cell wall/membrane/envelope biogenesis	K01784	09100 Metabolism	09101 Carbohydrate metabolism	00052 Galactose metabolism [PATH:ko00052]	galE, GALE; UDP-glucose 4-epimerase [EC:5.1.3.2]
muhy01000001_pro_322	E262	Ca. P. novymonadis	yes	COG0776	Bacterial nucleoid DNA-binding protein	L	Replication, recombination and repair	K03530	09180 Brite Hierarchies	09182 Protein families: genetic information processing	03032 DNA replication proteins [BR:ko03032]	hupB; DNA-binding protein HU-beta
muhy01000001_pro_323	E262	Ca. P. novymonadis	yes	COG3568	Metal-dependent hydrolase, endonuclease/exonuclease/phosphatase family	R	General function prediction only	NA	NA	NA	NA	NA
muhy01000001_pro_324	E262	Ca. P. novymonadis	yes	COG0475	Kef-type K+ transport system, membrane component KefB	P	Inorganic ion transport and metabolism	K03455	09190 Not Included in Pathway or Brite	09193 Unclassified: signaling and cellular processes	99977 Transport	TC.KEF; monovalent cation:H+ antiporter-2, CPA2 family
muhy01000001_pro_325	E262	Ca. P. novymonadis	yes	COG0583	DNA-binding transcriptional regulator, LysR family	K	Transcription	NA	NA	NA	NA	NA
muhy01000001_pro_326	E262	Ca. P. novymonadis	yes	COG0540	Aspartate carbamoyltransferase, catalytic chain	F	Nucleotide transport and metabolism	K00609	09100 Metabolism	09104 Nucleotide metabolism	00240 Pyrimidine metabolism [PATH:ko00240]	pyrB, PYR2; aspartate carbamoyltransferase catalytic subunit [EC:2.1.3.2]
muhy01000001_pro_327	E262	Ca. P. novymonadis	yes	COG0158	Fructose-1,6-bisphosphatase	G	Carbohydrate transport and metabolism	K03841	09100 Metabolism	09101 Carbohydrate metabolism	00010 Glycolysis / Gluconeogenesis [PATH:ko00010]	FBP, fbp; fructose-1,6-bisphosphatase I [EC:3.1.3.11]
muhy01000001_pro_328	E262	Ca. P. novymonadis	yes	COG2124	Cytochrome P450	Q	Secondary metabolites biosynthesis, transport and catabolism	NA	NA	NA	NA	NA
muhy01000001_pro_329	E262	Ca. P. novymonadis	yes	COG0156	7-keto-8-aminopelargonate synthetase or related enzyme	H	Coenzyme transport and metabolism	K00652	09100 Metabolism	09108 Metabolism of cofactors and vitamins	00780 Biotin metabolism [PATH:ko00780]	bioF; 8-amino-7-oxononanoate synthase [EC:2.3.1.47]
muhy01000001_pro_330	E262	Ca. P. novymonadis	yes	COG0161	Adenosylmethionine-8-amino-7-oxononanoate aminotransferase	H	Coenzyme transport and metabolism	K00833	09100 Metabolism	09108 Metabolism of cofactors and vitamins	00780 Biotin metabolism [PATH:ko00780]	bioA; adenosylmethionine---8-amino-7-oxononanoate aminotransferase [EC:2.6.1.62]
muhy01000001_pro_331	E262	Ca. P. novymonadis	yes	COG0132	Dethiobiotin synthetase	H	Coenzyme transport and metabolism	K01935	09100 Metabolism	09108 Metabolism of cofactors and vitamins	00780 Biotin metabolism [PATH:ko00780]	bioD; dethiobiotin synthetase [EC:6.3.3.3]
muhy01000001_pro_332	E262	Ca. P. novymonadis	yes	COG5285	Ectoine hydroxylase-related dioxygenase, phytanoyl-CoA dioxygenase (PhyH) family	Q	Secondary metabolites biosynthesis, transport and catabolism	NA	NA	NA	NA	NA
muhy01000001_pro_333	E262	Ca. P. novymonadis	yes	COG0084	Tat protein secretion system quality control protein TatD (DNase activity)	N	Cell motility	K03424	09190 Not Included in Pathway or Brite	09191 Unclassified: metabolism	99980 Enzymes with EC numbers	tatD; TatD DNase family protein [EC:3.1.21.-]
muhy01000001_pro_334	E262	Ca. P. novymonadis	yes	COG2812	DNA polymerase III, gamma/tau subunits	L	Replication, recombination and repair	K02341	09120 Genetic Information Processing	09124 Replication and repair	03030 DNA replication [PATH:ko03030]	holB; DNA polymerase III subunit delta' [EC:2.7.7.7]
muhy01000001_pro_335	E262	Ca. P. novymonadis	yes	COG0125	Thymidylate kinase	F	Nucleotide transport and metabolism	K00943	09100 Metabolism	09104 Nucleotide metabolism	00240 Pyrimidine metabolism [PATH:ko00240]	tmk, DTYMK; dTMP kinase [EC:2.7.4.9]
muhy01000001_pro_336	E262	Ca. P. novymonadis	yes	COG1559	Cell division protein YceG, involved in septum cleavage	D	Cell cycle control, cell division, chromosome partitioning	K07082	09190 Not Included in Pathway or Brite	09194 Poorly characterized	99996 General function prediction only	K07082; UPF0755 protein
muhy01000001_pro_337	E262	Ca. P. novymonadis	yes	COG0354	Folate-binding Fe-S cluster repair protein YgfZ, possible role in tRNA modification	O	Posttranslational modification, protein turnover, chaperones	K06980	09180 Brite Hierarchies	09182 Protein families: genetic information processing	03016 Transfer RNA biogenesis [BR:ko03016]	ygfZ; tRNA-modifying protein YgfZ
muhy01000001_pro_338	E262	Ca. P. novymonadis	yes	COG2917	Intracellular septation protein A	D	Cell cycle control, cell division, chromosome partitioning	K06190	09190 Not Included in Pathway or Brite	09193 Unclassified: signaling and cellular processes	99978 Cell growth	ispZ; intracellular septation protein
muhy01000001_pro_339	E262	Ca. P. novymonadis	yes	COG0271	Stress-induced morphogen (activity unknown)	T	Signal transduction mechanisms	NA	NA	NA	NA	NA
muhy01000001_pro_340	E262	Ca. P. novymonadis	yes	COG0760	Parvulin-like peptidyl-prolyl isomerase	O	Posttranslational modification, protein turnover, chaperones	NA	NA	NA	NA	NA
muhy01000001_pro_341	E262	Ca. P. novymonadis	yes	COG0046	Phosphoribosylformylglycinamidine (FGAM) synthase, synthetase domain	F	Nucleotide transport and metabolism	K01952	09100 Metabolism	09104 Nucleotide metabolism	00230 Purine metabolism [PATH:ko00230]	purL, PFAS; phosphoribosylformylglycinamidine synthase [EC:6.3.5.3]
muhy01000001_pro_342	E262	Ca. P. novymonadis	yes	COG0166	Glucose-6-phosphate isomerase	G	Carbohydrate transport and metabolism	K01810	09100 Metabolism	09101 Carbohydrate metabolism	00010 Glycolysis / Gluconeogenesis [PATH:ko00010]	GPI, pgi; glucose-6-phosphate isomerase [EC:5.3.1.9]
muhy01000001_pro_343	E262	Ca. P. novymonadis	yes	COG2961	23S rRNA A2030 N6-methylase RlmJ	J	Translation, ribosomal structure and biogenesis	K07115	09180 Brite Hierarchies	09182 Protein families: genetic information processing	03009 Ribosome biogenesis [BR:ko03009]	rlmJ; 23S rRNA (adenine2030-N6)-methyltransferase [EC:2.1.1.266]
muhy01000001_pro_344	E262	Ca. P. novymonadis	yes	COG2818	3-methyladenine DNA glycosylase Tag	L	Replication, recombination and repair	NA	NA	NA	NA	NA
muhy01000001_pro_345	E262	Ca. P. novymonadis	yes	COG0708	Exonuclease III	L	Replication, recombination and repair	K01142	09120 Genetic Information Processing	09124 Replication and repair	03410 Base excision repair [PATH:ko03410]	E3.1.11.2, xthA; exodeoxyribonuclease III [EC:3.1.11.2]
muhy01000001_pro_346	E262	Ca. P. novymonadis	yes	COG1091	dTDP-4-dehydrorhamnose reductase	M	Cell wall/membrane/envelope biogenesis	K00067	09100 Metabolism	09109 Metabolism of terpenoids and polyketides	00523 Polyketide sugar unit biosynthesis [PATH:ko00523]	rfbD, rmlD; dTDP-4-dehydrorhamnose reductase [EC:1.1.1.133]
muhy01000001_pro_347	E262	Ca. P. novymonadis	yes	COG0174	Glutamine synthetase	E	Amino acid transport and metabolism	NA	NA	NA	NA	NA
muhy01000001_pro_348	E262	Ca. P. novymonadis	yes	COG0607	Rhodanese-related sulfurtransferase	P	Inorganic ion transport and metabolism	NA	NA	NA	NA	NA
muhy01000001_pro_349	E262	Ca. P. novymonadis	yes	COG0775	Nucleoside phosphorylase	F	Nucleotide transport and metabolism	K01241	09100 Metabolism	09104 Nucleotide metabolism	00230 Purine metabolism [PATH:ko00230]	amn; AMP nucleosidase [EC:3.2.2.4]
muhy01000001_pro_350	E262	Ca. P. novymonadis	yes	COG0671	Membrane-associated phospholipid phosphatase	I	Lipid transport and metabolism	NA	NA	NA	NA	NA
muhy01000001_pro_351	E262	Ca. P. novymonadis	yes	COG0001	Glutamate-1-semialdehyde aminotransferase	H	Coenzyme transport and metabolism	K01845	09100 Metabolism	09108 Metabolism of cofactors and vitamins	00860 Porphyrin and chlorophyll metabolism [PATH:ko00860]	hemL; glutamate-1-semialdehyde 2,1-aminomutase [EC:5.4.3.8]
muhy01000001_pro_352	E262	Ca. P. novymonadis	yes	COG0117	Pyrimidine deaminase domain of riboflavin biosynthesis protein RibD	H	Coenzyme transport and metabolism	K11752	09100 Metabolism	09108 Metabolism of cofactors and vitamins	00740 Riboflavin metabolism [PATH:ko00740]	ribD; diaminohydroxyphosphoribosylaminopyrimidine deaminase / 5-amino-6-(5-phosphoribosylamino)uracil reductase [EC:3.5.4.26 1.1.1.193]
muhy01000001_pro_353	E262	Ca. P. novymonadis	yes	COG0307	Riboflavin synthase alpha chain	H	Coenzyme transport and metabolism	K00793	09100 Metabolism	09108 Metabolism of cofactors and vitamins	00740 Riboflavin metabolism [PATH:ko00740]	ribE, RIB5; riboflavin synthase [EC:2.5.1.9]
muhy01000001_pro_354	E262	Ca. P. novymonadis	yes	COG0108	3,4-dihydroxy-2-butanone 4-phosphate synthase	H	Coenzyme transport and metabolism	NA	NA	NA	NA	NA
muhy01000001_pro_355	E262	Ca. P. novymonadis	yes	COG0054	6,7-dimethyl-8-ribityllumazine synthase (Riboflavin synthase beta chain)	H	Coenzyme transport and metabolism	K00794	09100 Metabolism	09108 Metabolism of cofactors and vitamins	00740 Riboflavin metabolism [PATH:ko00740]	ribH, RIB4; 6,7-dimethyl-8-ribityllumazine synthase [EC:2.5.1.78]
muhy01000001_pro_356	E262	Ca. P. novymonadis	yes	COG0781	Transcription termination factor NusB	K	Transcription	K03625	09180 Brite Hierarchies	09182 Protein families: genetic information processing	03021 Transcription machinery [BR:ko03021]	nusB; N utilization substance protein B
muhy01000001_pro_357	E262	Ca. P. novymonadis	yes	COG0043	3-polyprenyl-4-hydroxybenzoate decarboxylase	H	Coenzyme transport and metabolism	K03182	09100 Metabolism	09108 Metabolism of cofactors and vitamins	00130 Ubiquinone and other terpenoid-quinone biosynthesis [PATH:ko00130]	ubiD; 4-hydroxy-3-polyprenylbenzoate decarboxylase [EC:4.1.1.98]
muhy01000001_pro_358	E262	Ca. P. novymonadis	yes	COG0531	Amino acid transporter	E	Amino acid transport and metabolism	NA	NA	NA	NA	NA
muhy01000001_pro_359	E262	Ca. P. novymonadis	yes	COG0543	NAD(P)H-flavin reductase	H	Coenzyme transport and metabolism	K00523	09100 Metabolism	09101 Carbohydrate metabolism	00520 Amino sugar and nucleotide sugar metabolism [PATH:ko00520]	ascD, ddhD, rfbI; CDP-4-dehydro-6-deoxyglucose reductase, E3 [EC:1.17.1.1]
muhy01000001_pro_360	E262	Ca. P. novymonadis	no	NA	NA	NA	NA	NA	NA	NA	NA	NA
muhy01000001_pro_361	E262	Ca. P. novymonadis	yes	COG1179	tRNA A37 threonylcarbamoyladenosine dehydratase	J	Translation, ribosomal structure and biogenesis	NA	NA	NA	NA	NA
muhy01000001_pro_362	E262	Ca. P. novymonadis	yes	NA	NA	NA	NA	NA	NA	NA	NA	NA
muhy01000001_pro_363	E262	Ca. P. novymonadis	yes	COG1982	Arginine/lysine/ornithine decarboxylase	E	Amino acid transport and metabolism	K01584	09100 Metabolism	09105 Amino acid metabolism	00330 Arginine and proline metabolism [PATH:ko00330]	adiA; arginine decarboxylase [EC:4.1.1.19]
muhy01000001_pro_364	E262	Ca. P. novymonadis	yes	COG0717	Deoxycytidine triphosphate deaminase	F	Nucleotide transport and metabolism	K01494	09100 Metabolism	09104 Nucleotide metabolism	00240 Pyrimidine metabolism [PATH:ko00240]	dcd; dCTP deaminase [EC:3.5.4.13]
muhy01000001_pro_365	E262	Ca. P. novymonadis	yes	COG0489	Chromosome partitioning ATPase, Mrp family, contains Fe-S cluster	D	Cell cycle control, cell division, chromosome partitioning	K03593	09180 Brite Hierarchies	09182 Protein families: genetic information processing	03036 Chromosome and associated proteins [BR:ko03036]	mrp, NUBPL; ATP-binding protein involved in chromosome partitioning
muhy01000001_pro_366	E262	Ca. P. novymonadis	yes	COG0372	Citrate synthase	C	Energy production and conversion	K01647	09100 Metabolism	09101 Carbohydrate metabolism	00020 Citrate cycle (TCA cycle) [PATH:ko00020]	CS, gltA; citrate synthase [EC:2.3.3.1]
muhy01000001_pro_367	E262	Ca. P. novymonadis	yes	COG2938	Succinate dehydrogenase flavin-adding protein, antitoxin component of the CptAB toxin-antitoxin module	O	Posttranslational modification, protein turnover, chaperones	NA	NA	NA	NA	NA
muhy01000001_pro_368	E262	Ca. P. novymonadis	yes	COG0479	Succinate dehydrogenase/fumarate reductase, Fe-S protein subunit	C	Energy production and conversion	K00240	09100 Metabolism	09101 Carbohydrate metabolism	00020 Citrate cycle (TCA cycle) [PATH:ko00020]	sdhB, frdB; succinate dehydrogenase / fumarate reductase, iron-sulfur subunit [EC:1.3.5.1 1.3.5.4]
muhy01000001_pro_369	E262	Ca. P. novymonadis	yes	COG1053	Succinate dehydrogenase/fumarate reductase, flavoprotein subunit	C	Energy production and conversion	K00239	09100 Metabolism	09101 Carbohydrate metabolism	00020 Citrate cycle (TCA cycle) [PATH:ko00020]	sdhA, frdA; succinate dehydrogenase / fumarate reductase, flavoprotein subunit [EC:1.3.5.1 1.3.5.4]
muhy01000001_pro_370	E262	Ca. P. novymonadis	yes	COG2142	Succinate dehydrogenase, hydrophobic anchor subunit	C	Energy production and conversion	K00242	09100 Metabolism	09101 Carbohydrate metabolism	00020 Citrate cycle (TCA cycle) [PATH:ko00020]	sdhD, frdD; succinate dehydrogenase / fumarate reductase, membrane anchor subunit
muhy01000001_pro_371	E262	Ca. P. novymonadis	yes	COG2009	Succinate dehydrogenase/fumarate reductase, cytochrome b subunit	C	Energy production and conversion	NA	NA	NA	NA	NA
muhy01000001_pro_372	E262	Ca. P. novymonadis	yes	NA	NA	NA	NA	NA	NA	NA	NA	NA
muhy01000001_pro_373	E262	Ca. P. novymonadis	yes	COG0039	Malate/lactate dehydrogenase	C	Energy production and conversion	K00025	09100 Metabolism	09101 Carbohydrate metabolism	00020 Citrate cycle (TCA cycle) [PATH:ko00020]	MDH1; malate dehydrogenase [EC:1.1.1.37]
muhy01000001_pro_374	E262	Ca. P. novymonadis	yes	NA	NA	NA	NA	NA	NA	NA	NA	NA
muhy01000001_pro_375	E262	Ca. P. novymonadis	yes	COG1048	Aconitase A	C	Energy production and conversion	K01681	09100 Metabolism	09101 Carbohydrate metabolism	00020 Citrate cycle (TCA cycle) [PATH:ko00020]	ACO, acnA; aconitate hydratase [EC:4.2.1.3]
muhy01000001_pro_376	E262	Ca. P. novymonadis	no	NA	NA	NA	NA	NA	NA	NA	NA	NA
muhy01000001_pro_377	E262	Ca. P. novymonadis	yes	COG0350	O6-methylguanine-DNA--protein-cysteine methyltransferase	L	Replication, recombination and repair	NA	NA	NA	NA	NA
muhy01000001_pro_378	E262	Ca. P. novymonadis	yes	NA	NA	NA	NA	NA	NA	NA	NA	NA
muhy01000001_pro_379	E262	Ca. P. novymonadis	yes	NA	NA	NA	NA	NA	NA	NA	NA	NA
muhy01000001_pro_380	E262	Ca. P. novymonadis	yes	COG3022	Cytoplasmic iron level regulating protein YaaA, DUF328/UPF0246 family	P	Inorganic ion transport and metabolism	K09861	09190 Not Included in Pathway or Brite	09194 Poorly characterized	99997 Function unknown	K09861; uncharacterized protein
muhy01000001_pro_381	E262	Ca. P. novymonadis	yes	COG0167	Dihydroorotate dehydrogenase	F	Nucleotide transport and metabolism	K00254	09100 Metabolism	09104 Nucleotide metabolism	00240 Pyrimidine metabolism [PATH:ko00240]	DHODH, pyrD; dihydroorotate dehydrogenase [EC:1.3.5.2]
muhy01000001_pro_382	E262	Ca. P. novymonadis	yes	COG1686	D-alanyl-D-alanine carboxypeptidase	M	Cell wall/membrane/envelope biogenesis	K07262	09180 Brite Hierarchies	09181 Protein families: metabolism	01002 Peptidases [BR:ko01002]	pbpG; serine-type D-Ala-D-Ala endopeptidase (penicillin-binding protein 7) [EC:3.4.21.-]
muhy01000001_pro_383	E262	Ca. P. novymonadis	yes	COG4992	Acetylornithine/succinyldiaminopimelate/putrescine aminotransferase	E	Amino acid transport and metabolism	K00821	09100 Metabolism	09105 Amino acid metabolism	00300 Lysine biosynthesis [PATH:ko00300]	argD; acetylornithine/N-succinyldiaminopimelate aminotransferase [EC:2.6.1.11 2.6.1.17]
muhy01000001_pro_384	E262	Ca. P. novymonadis	yes	COG0450	Alkyl hydroperoxide reductase subunit AhpC (peroxiredoxin)	V	Defense mechanisms	K03386	09140 Cellular Processes	09143 Cell growth and death	04214 Apoptosis - fly [PATH:ko04214]	PRDX2_4, ahpC; peroxiredoxin (alkyl hydroperoxide reductase subunit C) [EC:1.11.1.15]
muhy01000001_pro_385	E262	Ca. P. novymonadis	yes	COG0245	2C-methyl-D-erythritol 2,4-cyclodiphosphate synthase	I	Lipid transport and metabolism	NA	NA	NA	NA	NA
muhy01000001_pro_386	E262	Ca. P. novymonadis	yes	COG1211	2-C-methyl-D-erythritol 4-phosphate cytidylyltransferase	I	Lipid transport and metabolism	K00991	09100 Metabolism	09109 Metabolism of terpenoids and polyketides	00900 Terpenoid backbone biosynthesis [PATH:ko00900]	ispD; 2-C-methyl-D-erythritol 4-phosphate cytidylyltransferase [EC:2.7.7.60]
muhy01000001_pro_387	E262	Ca. P. novymonadis	yes	COG1197	Transcription-repair coupling factor (superfamily II helicase)	L	Replication, recombination and repair	K03723	09120 Genetic Information Processing	09124 Replication and repair	03420 Nucleotide excision repair [PATH:ko03420]	mfd; transcription-repair coupling factor (superfamily II helicase) [EC:3.6.4.-]
muhy01000001_pro_388	E262	Ca. P. novymonadis	yes	COG1496	Copper oxidase (laccase) domain	P	Inorganic ion transport and metabolism	K05810	09190 Not Included in Pathway or Brite	09191 Unclassified: metabolism	99980 Enzymes with EC numbers	yfiH; polyphenol oxidase [EC:1.10.3.-]
muhy01000001_pro_389	E262	Ca. P. novymonadis	yes	COG0564	Pseudouridylate synthase, 23S rRNA- or tRNA-specific	J	Translation, ribosomal structure and biogenesis	K06180	09180 Brite Hierarchies	09182 Protein families: genetic information processing	03009 Ribosome biogenesis [BR:ko03009]	rluD; 23S rRNA pseudouridine1911/1915/1917 synthase [EC:5.4.99.23]
muhy01000001_pro_390	E262	Ca. P. novymonadis	yes	COG4105	Outer membrane protein assembly factor BamD, BamD/ComL family	M	Cell wall/membrane/envelope biogenesis	K05807	09180 Brite Hierarchies	09183 Protein families: signaling and cellular processes	02000 Transporters [BR:ko02000]	bamD; outer membrane protein assembly factor BamD
muhy01000001_pro_391	E262	Ca. P. novymonadis	yes	COG1199	Rad3-related DNA helicase	L	Replication, recombination and repair	K03722	09180 Brite Hierarchies	09182 Protein families: genetic information processing	03400 DNA repair and recombination proteins [BR:ko03400]	dinG; ATP-dependent DNA helicase DinG [EC:3.6.4.12]
muhy01000001_pro_392	E262	Ca. P. novymonadis	yes	NA	NA	NA	NA	NA	NA	NA	NA	NA
muhy01000001_pro_393	E262	Ca. P. novymonadis	yes	COG1109	Phosphomannomutase	G	Carbohydrate transport and metabolism	K03431	09100 Metabolism	09101 Carbohydrate metabolism	00520 Amino sugar and nucleotide sugar metabolism [PATH:ko00520]	glmM; phosphoglucosamine mutase [EC:5.4.2.10]
muhy01000001_pro_394	E262	Ca. P. novymonadis	yes	COG0294	Dihydropteroate synthase	H	Coenzyme transport and metabolism	K00796	09100 Metabolism	09108 Metabolism of cofactors and vitamins	00790 Folate biosynthesis [PATH:ko00790]	folP; dihydropteroate synthase [EC:2.5.1.15]
muhy01000001_pro_395	E262	Ca. P. novymonadis	yes	COG0465	ATP-dependent Zn proteases	O	Posttranslational modification, protein turnover, chaperones	K03798	09180 Brite Hierarchies	09181 Protein families: metabolism	01002 Peptidases [BR:ko01002]	ftsH, hflB; cell division protease FtsH [EC:3.4.24.-]
muhy01000001_pro_396	E262	Ca. P. novymonadis	yes	COG0293	23S rRNA U2552 (ribose-2'-O)-methylase RlmE/FtsJ	J	Translation, ribosomal structure and biogenesis	K02427	09180 Brite Hierarchies	09182 Protein families: genetic information processing	03009 Ribosome biogenesis [BR:ko03009]	rlmE, rrmJ, ftsJ; 23S rRNA (uridine2552-2'-O)-methyltransferase [EC:2.1.1.166]
muhy01000001_pro_397	E262	Ca. P. novymonadis	yes	COG1534	RNA-binding protein YhbY	J	Translation, ribosomal structure and biogenesis	K07574	09180 Brite Hierarchies	09182 Protein families: genetic information processing	03009 Ribosome biogenesis [BR:ko03009]	yhbY; RNA-binding protein
muhy01000001_pro_398	E262	Ca. P. novymonadis	yes	COG0782	Transcription elongation factor, GreA/GreB family	K	Transcription	K03624	09180 Brite Hierarchies	09182 Protein families: genetic information processing	03021 Transcription machinery [BR:ko03021]	greA; transcription elongation factor GreA
muhy01000001_pro_399	E262	Ca. P. novymonadis	yes	COG0458	Carbamoylphosphate synthase large subunit	E	Amino acid transport and metabolism	K01955	09100 Metabolism	09104 Nucleotide metabolism	00240 Pyrimidine metabolism [PATH:ko00240]	carB, CPA2; carbamoyl-phosphate synthase large subunit [EC:6.3.5.5]
muhy01000001_pro_400	E262	Ca. P. novymonadis	yes	COG1280	Threonine/homoserine/homoserine lactone efflux protein	E	Amino acid transport and metabolism	NA	NA	NA	NA	NA
muhy01000001_pro_401	E262	Ca. P. novymonadis	yes	COG0505	Carbamoylphosphate synthase small subunit	E	Amino acid transport and metabolism	K01956	09100 Metabolism	09104 Nucleotide metabolism	00240 Pyrimidine metabolism [PATH:ko00240]	carA, CPA1; carbamoyl-phosphate synthase small subunit [EC:6.3.5.5]
muhy01000001_pro_402	E262	Ca. P. novymonadis	yes	COG0741	Soluble lytic murein transglycosylase and related regulatory proteins (some contain LysM/invasin domains)	M	Cell wall/membrane/envelope biogenesis	NA	NA	NA	NA	NA
muhy01000001_pro_403	E262	Ca. P. novymonadis	yes	COG0491	Glyoxylase or a related metal-dependent hydrolase, beta-lactamase superfamily II	R	General function prediction only	K01069	09100 Metabolism	09101 Carbohydrate metabolism	00620 Pyruvate metabolism [PATH:ko00620]	gloB, gloC, HAGH; hydroxyacylglutathione hydrolase [EC:3.1.2.6]
muhy01000001_pro_404	E262	Ca. P. novymonadis	yes	COG2226	Ubiquinone/menaquinone biosynthesis C-methylase UbiE	H	Coenzyme transport and metabolism	NA	NA	NA	NA	NA
muhy01000001_pro_405	E262	Ca. P. novymonadis	yes	COG0328	Ribonuclease HI	L	Replication, recombination and repair	K03469	09120 Genetic Information Processing	09124 Replication and repair	03030 DNA replication [PATH:ko03030]	rnhA, RNASEH1; ribonuclease HI [EC:3.1.26.4]
muhy01000001_pro_406	E262	Ca. P. novymonadis	yes	COG0847	DNA polymerase III, epsilon subunit or related 3'-5' exonuclease	L	Replication, recombination and repair	K02342	09120 Genetic Information Processing	09124 Replication and repair	03030 DNA replication [PATH:ko03030]	dnaQ; DNA polymerase III subunit epsilon [EC:2.7.7.7]
muhy01000001_pro_407	E262	Ca. P. novymonadis	yes	COG0079	Histidinol-phosphate/aromatic aminotransferase or cobyric acid decarboxylase	E	Amino acid transport and metabolism	K00817	09100 Metabolism	09105 Amino acid metabolism	00340 Histidine metabolism [PATH:ko00340]	hisC; histidinol-phosphate aminotransferase [EC:2.6.1.9]
muhy01000001_pro_408	E262	Ca. P. novymonadis	yes	COG0034	Glutamine phosphoribosylpyrophosphate amidotransferase	F	Nucleotide transport and metabolism	K00764	09100 Metabolism	09104 Nucleotide metabolism	00230 Purine metabolism [PATH:ko00230]	purF, PPAT; amidophosphoribosyltransferase [EC:2.4.2.14]
muhy01000001_pro_409	E262	Ca. P. novymonadis	yes	COG1286	Uncharacterized membrane protein, required for colicin V production	S	Function unknown	NA	NA	NA	NA	NA
muhy01000001_pro_410	E262	Ca. P. novymonadis	yes	COG3147	Cell division protein DedD (periplasmic protein involved in septation)	D	Cell cycle control, cell division, chromosome partitioning	NA	NA	NA	NA	NA
muhy01000001_pro_411	E262	Ca. P. novymonadis	yes	COG0285	Folylpolyglutamate synthase/Dihydropteroate synthase	H	Coenzyme transport and metabolism	K11754	09100 Metabolism	09108 Metabolism of cofactors and vitamins	00790 Folate biosynthesis [PATH:ko00790]	folC; dihydrofolate synthase / folylpolyglutamate synthase [EC:6.3.2.12 6.3.2.17]
muhy01000001_pro_412	E262	Ca. P. novymonadis	yes	COG0777	Acetyl-CoA carboxylase beta subunit	I	Lipid transport and metabolism	K01963	09100 Metabolism	09101 Carbohydrate metabolism	00620 Pyruvate metabolism [PATH:ko00620]	accD; acetyl-CoA carboxylase carboxyl transferase subunit beta [EC:6.4.1.2 2.1.3.15]
muhy01000001_pro_413	E262	Ca. P. novymonadis	yes	COG0159	Tryptophan synthase alpha chain	E	Amino acid transport and metabolism	K01695	09100 Metabolism	09105 Amino acid metabolism	00260 Glycine, serine and threonine metabolism [PATH:ko00260]	trpA; tryptophan synthase alpha chain [EC:4.2.1.20]
muhy01000001_pro_414	E262	Ca. P. novymonadis	yes	COG0133	Tryptophan synthase beta chain	E	Amino acid transport and metabolism	K01696	09100 Metabolism	09105 Amino acid metabolism	00260 Glycine, serine and threonine metabolism [PATH:ko00260]	trpB; tryptophan synthase beta chain [EC:4.2.1.20]
muhy01000001_pro_415	E262	Ca. P. novymonadis	yes	COG0135	Phosphoribosylanthranilate isomerase	E	Amino acid transport and metabolism	K01817	09100 Metabolism	09105 Amino acid metabolism	00400 Phenylalanine, tyrosine and tryptophan biosynthesis [PATH:ko00400]	trpF; phosphoribosylanthranilate isomerase [EC:5.3.1.24]
muhy01000001_pro_416	E262	Ca. P. novymonadis	yes	COG0101	tRNA U38,U39,U40 pseudouridine synthase TruA	J	Translation, ribosomal structure and biogenesis	K06173	09180 Brite Hierarchies	09182 Protein families: genetic information processing	03016 Transfer RNA biogenesis [BR:ko03016]	truA, PUS1; tRNA pseudouridine38-40 synthase [EC:5.4.99.12]
muhy01000001_pro_417	E262	Ca. P. novymonadis	yes	COG0136	Aspartate-semialdehyde dehydrogenase	E	Amino acid transport and metabolism	K00133	09100 Metabolism	09105 Amino acid metabolism	00260 Glycine, serine and threonine metabolism [PATH:ko00260]	asd; aspartate-semialdehyde dehydrogenase [EC:1.2.1.11]
muhy01000001_pro_418	E262	Ca. P. novymonadis	yes	COG0473	Isocitrate/isopropylmalate dehydrogenase	C	Energy production and conversion	K00052	09100 Metabolism	09101 Carbohydrate metabolism	00660 C5-Branched dibasic acid metabolism [PATH:ko00660]	leuB, IMDH; 3-isopropylmalate dehydrogenase [EC:1.1.1.85]
muhy01000001_pro_419	E262	Ca. P. novymonadis	yes	COG0066	3-isopropylmalate dehydratase small subunit	E	Amino acid transport and metabolism	K01704	09100 Metabolism	09101 Carbohydrate metabolism	00660 C5-Branched dibasic acid metabolism [PATH:ko00660]	leuD, IPMI-S; 3-isopropylmalate/(R)-2-methylmalate dehydratase small subunit [EC:4.2.1.33 4.2.1.35]
muhy01000001_pro_420	E262	Ca. P. novymonadis	yes	COG5510	Predicted small secreted protein	S	Function unknown	NA	NA	NA	NA	NA
muhy01000001_pro_421	E262	Ca. P. novymonadis	yes	COG0065	Homoaconitase/3-isopropylmalate dehydratase large subunit	E	Amino acid transport and metabolism	K01703	09100 Metabolism	09101 Carbohydrate metabolism	00660 C5-Branched dibasic acid metabolism [PATH:ko00660]	leuC, IPMI-L; 3-isopropylmalate/(R)-2-methylmalate dehydratase large subunit [EC:4.2.1.33 4.2.1.35]
muhy01000001_pro_422	E262	Ca. P. novymonadis	yes	COG1235	Phosphoribosyl 1,2-cyclic phosphodiesterase	P	Inorganic ion transport and metabolism	NA	NA	NA	NA	NA
muhy01000001_pro_423	E262	Ca. P. novymonadis	yes	COG3317	Uncharacterized lipoprotein	S	Function unknown	NA	NA	NA	NA	NA
muhy01000001_pro_424	E262	Ca. P. novymonadis	yes	COG0329	Dihydrodipicolinate synthase/N-acetylneuraminate lyase	E	Amino acid transport and metabolism	K01714	09100 Metabolism	09105 Amino acid metabolism	00300 Lysine biosynthesis [PATH:ko00300]	dapA; 4-hydroxy-tetrahydrodipicolinate synthase [EC:4.3.3.7]
muhy01000001_pro_425	E262	Ca. P. novymonadis	yes	COG0180	Tryptophanyl-tRNA synthetase	J	Translation, ribosomal structure and biogenesis	K01867	09120 Genetic Information Processing	09122 Translation	00970 Aminoacyl-tRNA biosynthesis [PATH:ko00970]	WARS, trpS; tryptophanyl-tRNA synthetase [EC:6.1.1.2]
muhy01000001_pro_426	E262	Ca. P. novymonadis	yes	COG0613	Predicted metal-dependent phosphoesterase TrpH, contains PHP domain	R	General function prediction only	K07053	09190 Not Included in Pathway or Brite	09191 Unclassified: metabolism	99980 Enzymes with EC numbers	E3.1.3.97; 3',5'-nucleoside bisphosphate phosphatase [EC:3.1.3.97]
muhy01000001_pro_427	E262	Ca. P. novymonadis	yes	COG2919	Cell division protein FtsB	D	Cell cycle control, cell division, chromosome partitioning	K05589	09180 Brite Hierarchies	09182 Protein families: genetic information processing	03036 Chromosome and associated proteins [BR:ko03036]	ftsB; cell division protein FtsB
muhy01000001_pro_428	E262	Ca. P. novymonadis	yes	COG0148	Enolase	G	Carbohydrate transport and metabolism	K01689	09100 Metabolism	09101 Carbohydrate metabolism	00010 Glycolysis / Gluconeogenesis [PATH:ko00010]	ENO, eno; enolase [EC:4.2.1.11]
muhy01000001_pro_429	E262	Ca. P. novymonadis	yes	COG2877	3-deoxy-D-manno-octulosonic acid (KDO) 8-phosphate synthase	M	Cell wall/membrane/envelope biogenesis	K01627	09100 Metabolism	09107 Glycan biosynthesis and metabolism	00540 Lipopolysaccharide biosynthesis [PATH:ko00540]	kdsA; 2-dehydro-3-deoxyphosphooctonate aldolase (KDO 8-P synthase) [EC:2.5.1.55]
muhy01000001_pro_430	E262	Ca. P. novymonadis	yes	COG0504	CTP synthase (UTP-ammonia lyase)	F	Nucleotide transport and metabolism	K01937	09100 Metabolism	09104 Nucleotide metabolism	00240 Pyrimidine metabolism [PATH:ko00240]	pyrG, CTPS; CTP synthase [EC:6.3.4.2]
muhy01000001_pro_431	E262	Ca. P. novymonadis	yes	COG0084	Tat protein secretion system quality control protein TatD (DNase activity)	N	Cell motility	K03424	09190 Not Included in Pathway or Brite	09191 Unclassified: metabolism	99980 Enzymes with EC numbers	tatD; TatD DNase family protein [EC:3.1.21.-]
muhy01000001_pro_432	E262	Ca. P. novymonadis	yes	COG1136	ABC-type lipoprotein export system, ATPase component	M	Cell wall/membrane/envelope biogenesis	K09810	09130 Environmental Information Processing	09131 Membrane transport	02010 ABC transporters [PATH:ko02010]	lolD; lipoprotein-releasing system ATP-binding protein [EC:3.6.3.-]
muhy01000001_pro_433	E262	Ca. P. novymonadis	yes	COG4591	ABC-type transport system, involved in lipoprotein release, permease component	M	Cell wall/membrane/envelope biogenesis	NA	NA	NA	NA	NA
muhy01000001_pro_434	E262	Ca. P. novymonadis	yes	COG4255	Uncharacterized protein	S	Function unknown	NA	NA	NA	NA	NA
muhy01000001_pro_435	E262	Ca. P. novymonadis	yes	COG0143	Methionyl-tRNA synthetase	J	Translation, ribosomal structure and biogenesis	K01874	09100 Metabolism	09106 Metabolism of other amino acids	00450 Selenocompound metabolism [PATH:ko00450]	MARS, metG; methionyl-tRNA synthetase [EC:6.1.1.10]
muhy01000001_pro_436	E262	Ca. P. novymonadis	yes	NA	NA	NA	NA	NA	NA	NA	NA	NA
muhy01000001_pro_437	E262	Ca. P. novymonadis	yes	COG0414	Panthothenate synthetase	H	Coenzyme transport and metabolism	K01918	09100 Metabolism	09106 Metabolism of other amino acids	00410 beta-Alanine metabolism [PATH:ko00410]	panC; pantoate--beta-alanine ligase [EC:6.3.2.1]
muhy01000001_pro_438	E262	Ca. P. novymonadis	yes	NA	NA	NA	NA	NA	NA	NA	NA	NA
muhy01000001_pro_439	E262	Ca. P. novymonadis	yes	COG3027	Cell division protein ZapA, inhibits GTPase activity of FtsZ	D	Cell cycle control, cell division, chromosome partitioning	NA	NA	NA	NA	NA
muhy01000001_pro_440	E262	Ca. P. novymonadis	yes	COG2025	Electron transfer flavoprotein, alpha subunit	C	Energy production and conversion	K03522	09180 Brite Hierarchies	09183 Protein families: signaling and cellular processes	04147 Exosome [BR:ko04147]	fixB, etfA; electron transfer flavoprotein alpha subunit
muhy01000001_pro_441	E262	Ca. P. novymonadis	yes	COG2086	Electron transfer flavoprotein, alpha and beta subunits	C	Energy production and conversion	NA	NA	NA	NA	NA
muhy01000001_pro_442	E262	Ca. P. novymonadis	yes	COG1018	Ferredoxin-NADP reductase	C	Energy production and conversion	NA	NA	NA	NA	NA
muhy01000001_pro_443	E262	Ca. P. novymonadis	yes	COG2951	Membrane-bound lytic murein transglycosylase B	M	Cell wall/membrane/envelope biogenesis	NA	NA	NA	NA	NA
muhy01000001_pro_444	E262	Ca. P. novymonadis	no	NA	NA	NA	NA	NA	NA	NA	NA	NA
muhy01000001_pro_445	E262	Ca. P. novymonadis	yes	COG1004	UDP-glucose 6-dehydrogenase	M	Cell wall/membrane/envelope biogenesis	K00012	09100 Metabolism	09101 Carbohydrate metabolism	00040 Pentose and glucuronate interconversions [PATH:ko00040]	UGDH, ugd; UDPglucose 6-dehydrogenase [EC:1.1.1.22]
muhy01000001_pro_446	E262	Ca. P. novymonadis	yes	COG2956	Lipopolysaccharide biosynthesis regulator YciM, contains six TPR domains and a predicted metal-binding C-terminal domain	M	Cell wall/membrane/envelope biogenesis	K19804	09190 Not Included in Pathway or Brite	09191 Unclassified: metabolism	99986 Glycan metabolism	lapB; lipopolysaccharide assembly protein B
muhy01000001_pro_447	E262	Ca. P. novymonadis	yes	COG5416	Uncharacterized integral membrane protein	S	Function unknown	NA	NA	NA	NA	NA
muhy01000001_pro_448	E262	Ca. P. novymonadis	yes	COG0539	Ribosomal protein S1	J	Translation, ribosomal structure and biogenesis	K02945	09120 Genetic Information Processing	09122 Translation	03010 Ribosome [PATH:ko03010]	RP-S1, rpsA; small subunit ribosomal protein S1
muhy01000001_pro_449	E262	Ca. P. novymonadis	yes	COG0283	Cytidylate kinase	F	Nucleotide transport and metabolism	K00945	09100 Metabolism	09104 Nucleotide metabolism	00240 Pyrimidine metabolism [PATH:ko00240]	cmk; CMP/dCMP kinase [EC:2.7.4.25]
muhy01000001_pro_450	E262	Ca. P. novymonadis	yes	COG0128	5-enolpyruvylshikimate-3-phosphate synthase	E	Amino acid transport and metabolism	K00800	09100 Metabolism	09105 Amino acid metabolism	00400 Phenylalanine, tyrosine and tryptophan biosynthesis [PATH:ko00400]	aroA; 3-phosphoshikimate 1-carboxyvinyltransferase [EC:2.5.1.19]
muhy01000001_pro_451	E262	Ca. P. novymonadis	yes	COG0287	Prephenate dehydrogenase	E	Amino acid transport and metabolism	K00220	09100 Metabolism	09105 Amino acid metabolism	00400 Phenylalanine, tyrosine and tryptophan biosynthesis [PATH:ko00400]	tyrC; cyclohexadieny/prephenate dehydrogenase [EC:1.3.1.43 1.3.1.12]
muhy01000001_pro_452	E262	Ca. P. novymonadis	yes	COG0077	Prephenate dehydratase	E	Amino acid transport and metabolism	K04518	09100 Metabolism	09105 Amino acid metabolism	00400 Phenylalanine, tyrosine and tryptophan biosynthesis [PATH:ko00400]	pheA2; prephenate dehydratase [EC:4.2.1.51]
muhy01000001_pro_453	E262	Ca. P. novymonadis	yes	COG1932	Phosphoserine aminotransferase	H	Coenzyme transport and metabolism	K00831	09100 Metabolism	09102 Energy metabolism	00680 Methane metabolism [PATH:ko00680]	serC, PSAT1; phosphoserine aminotransferase [EC:2.6.1.52]
muhy01000001_pro_454	E262	Ca. P. novymonadis	yes	COG3184	Uncharacterized protein	S	Function unknown	NA	NA	NA	NA	NA
muhy01000001_pro_455	E262	Ca. P. novymonadis	yes	COG0188	DNA gyrase/topoisomerase IV, subunit A	L	Replication, recombination and repair	K02469	09180 Brite Hierarchies	09182 Protein families: genetic information processing	03032 DNA replication proteins [BR:ko03032]	gyrA; DNA gyrase subunit A [EC:5.99.1.3]
muhy01000001_pro_456	E262	Ca. P. novymonadis	yes	COG2885	Outer membrane protein OmpA and related peptidoglycan-associated (lipo)proteins	M	Cell wall/membrane/envelope biogenesis	NA	NA	NA	NA	NA
muhy01000001_pro_457	E262	Ca. P. novymonadis	yes	COG0682	Prolipoprotein diacylglyceryltransferase	M	Cell wall/membrane/envelope biogenesis	NA	NA	NA	NA	NA
muhy01000001_pro_458	E262	Ca. P. novymonadis	yes	COG0129	Dihydroxyacid dehydratase/phosphogluconate dehydratase	E	Amino acid transport and metabolism	K01687	09100 Metabolism	09105 Amino acid metabolism	00290 Valine, leucine and isoleucine biosynthesis [PATH:ko00290]	ilvD; dihydroxy-acid dehydratase [EC:4.2.1.9]
muhy01000001_pro_459	E262	Ca. P. novymonadis	yes	COG2927	DNA polymerase III, chi subunit	L	Replication, recombination and repair	K02339	09120 Genetic Information Processing	09124 Replication and repair	03030 DNA replication [PATH:ko03030]	holC; DNA polymerase III subunit chi [EC:2.7.7.7]
muhy01000001_pro_460	E262	Ca. P. novymonadis	yes	COG0260	Leucyl aminopeptidase	E	Amino acid transport and metabolism	K01255	09100 Metabolism	09106 Metabolism of other amino acids	00480 Glutathione metabolism [PATH:ko00480]	CARP, pepA; leucyl aminopeptidase [EC:3.4.11.1]
muhy01000001_pro_461	E262	Ca. P. novymonadis	yes	COG0795	Lipopolysaccharide export LptBFGC system, permease protein LptF	M	Cell wall/membrane/envelope biogenesis	NA	NA	NA	NA	NA
muhy01000001_pro_462	E262	Ca. P. novymonadis	yes	COG0795	Lipopolysaccharide export LptBFGC system, permease protein LptF	M	Cell wall/membrane/envelope biogenesis	K11720	09130 Environmental Information Processing	09131 Membrane transport	02010 ABC transporters [PATH:ko02010]	lptG; lipopolysaccharide export system permease protein
muhy01000001_pro_463	E262	Ca. P. novymonadis	no	NA	NA	NA	NA	NA	NA	NA	NA	NA
muhy01000001_pro_464	E262	Ca. P. novymonadis	yes	COG0015	Adenylosuccinate lyase	F	Nucleotide transport and metabolism	K01756	09100 Metabolism	09104 Nucleotide metabolism	00230 Purine metabolism [PATH:ko00230]	purB, ADSL; adenylosuccinate lyase [EC:4.3.2.2]
muhy01000001_pro_465	E262	Ca. P. novymonadis	yes	COG0828	Ribosomal protein S21	J	Translation, ribosomal structure and biogenesis	NA	NA	NA	NA	NA
muhy01000001_pro_466	E262	Ca. P. novymonadis	yes	COG0760	Parvulin-like peptidyl-prolyl isomerase	O	Posttranslational modification, protein turnover, chaperones	NA	NA	NA	NA	NA
muhy01000001_pro_467	E262	Ca. P. novymonadis	yes	NA	NA	NA	NA	NA	NA	NA	NA	NA
muhy01000001_pro_468	E262	Ca. P. novymonadis	no	NA	NA	NA	NA	NA	NA	NA	NA	NA
muhy01000001_pro_469	E262	Ca. P. novymonadis	yes	COG1047	FKBP-type peptidyl-prolyl cis-trans isomerase 2	O	Posttranslational modification, protein turnover, chaperones	NA	NA	NA	NA	NA
muhy01000001_pro_470	E262	Ca. P. novymonadis	yes	COG0249	DNA mismatch repair ATPase MutS	L	Replication, recombination and repair	K03555	09120 Genetic Information Processing	09124 Replication and repair	03430 Mismatch repair [PATH:ko03430]	mutS; DNA mismatch repair protein MutS
muhy01000001_pro_471	E262	Ca. P. novymonadis	no	NA	NA	NA	NA	NA	NA	NA	NA	NA
muhy01000001_pro_472	E262	Ca. P. novymonadis	yes	COG2838	Monomeric isocitrate dehydrogenase	C	Energy production and conversion	K00031	09100 Metabolism	09101 Carbohydrate metabolism	00020 Citrate cycle (TCA cycle) [PATH:ko00020]	IDH1, IDH2, icd; isocitrate dehydrogenase [EC:1.1.1.42]
muhy01000001_pro_473	E262	Ca. P. novymonadis	yes	NA	NA	NA	NA	NA	NA	NA	NA	NA
muhy01000001_pro_474	E262	Ca. P. novymonadis	yes	COG1217	Predicted membrane GTPase involved in stress response	T	Signal transduction mechanisms	K06207	09190 Not Included in Pathway or Brite	09193 Unclassified: signaling and cellular processes	99995 Signaling proteins	typA, bipA; GTP-binding protein
muhy01000001_pro_475	E262	Ca. P. novymonadis	yes	COG0130	tRNA U55 pseudouridine synthase TruB, may also work on U342 of tmRNA	J	Translation, ribosomal structure and biogenesis	K03177	09180 Brite Hierarchies	09182 Protein families: genetic information processing	03016 Transfer RNA biogenesis [BR:ko03016]	truB, PUS4, TRUB1; tRNA pseudouridine55 synthase [EC:5.4.99.25]
muhy01000001_pro_476	E262	Ca. P. novymonadis	yes	COG0858	Ribosome-binding factor A	J	Translation, ribosomal structure and biogenesis	K02834	09180 Brite Hierarchies	09182 Protein families: genetic information processing	03009 Ribosome biogenesis [BR:ko03009]	rbfA; ribosome-binding factor A
muhy01000001_pro_477	E262	Ca. P. novymonadis	yes	COG0532	Translation initiation factor IF-2, a GTPase	J	Translation, ribosomal structure and biogenesis	K02519	09180 Brite Hierarchies	09182 Protein families: genetic information processing	03012 Translation factors [BR:ko03012]	infB, MTIF2; translation initiation factor IF-2
muhy01000001_pro_478	E262	Ca. P. novymonadis	yes	COG0195	Transcription antitermination factor NusA, contains S1 and KH domains	K	Transcription	K02600	09180 Brite Hierarchies	09182 Protein families: genetic information processing	03021 Transcription machinery [BR:ko03021]	nusA; N utilization substance protein A
muhy01000001_pro_479	E262	Ca. P. novymonadis	yes	COG0779	Ribosome maturation factor RimP	J	Translation, ribosomal structure and biogenesis	K09748	09180 Brite Hierarchies	09182 Protein families: genetic information processing	03009 Ribosome biogenesis [BR:ko03009]	rimP; ribosome maturation factor RimP
muhy01000001_pro_480	E262	Ca. P. novymonadis	yes	COG1187	16S rRNA U516 pseudouridylate synthase RsuA and related 23S rRNA U2605, pseudouridylate synthases	J	Translation, ribosomal structure and biogenesis	K06178	09180 Brite Hierarchies	09182 Protein families: genetic information processing	03009 Ribosome biogenesis [BR:ko03009]	rluB; 23S rRNA pseudouridine2605 synthase [EC:5.4.99.22]
muhy01000001_pro_481	E262	Ca. P. novymonadis	yes	COG1058	Predicted nucleotide-utilizing enzyme related to molybdopterin-biosynthesis enzyme MoeA	R	General function prediction only	NA	NA	NA	NA	NA
muhy01000001_pro_482	E262	Ca. P. novymonadis	no	NA	NA	NA	NA	NA	NA	NA	NA	NA
muhy01000001_pro_483	E262	Ca. P. novymonadis	no	COG0013	Alanyl-tRNA synthetase	J	Translation, ribosomal structure and biogenesis	NA	NA	NA	NA	NA
muhy01000001_pro_484	E262	Ca. P. novymonadis	yes	COG0548	Acetylglutamate kinase	E	Amino acid transport and metabolism	K14682	09100 Metabolism	09105 Amino acid metabolism	00220 Arginine biosynthesis [PATH:ko00220]	argAB; amino-acid N-acetyltransferase [EC:2.3.1.1]
muhy01000001_pro_485	E262	Ca. P. novymonadis	yes	COG2924	Fe-S cluster biosynthesis and repair protein YggX	P	Inorganic ion transport and metabolism	NA	NA	NA	NA	NA
muhy01000001_pro_486	E262	Ca. P. novymonadis	yes	COG0120	Ribose 5-phosphate isomerase	G	Carbohydrate transport and metabolism	K01807	09100 Metabolism	09101 Carbohydrate metabolism	00030 Pentose phosphate pathway [PATH:ko00030]	rpiA; ribose 5-phosphate isomerase A [EC:5.3.1.6]
muhy01000001_pro_487	E262	Ca. P. novymonadis	yes	COG0176	Transaldolase	G	Carbohydrate transport and metabolism	K00616	09100 Metabolism	09101 Carbohydrate metabolism	00030 Pentose phosphate pathway [PATH:ko00030]	E2.2.1.2, talA, talB; transaldolase [EC:2.2.1.2]
muhy01000001_pro_488	E262	Ca. P. novymonadis	yes	COG0566	tRNA G18 (ribose-2'-O)-methylase SpoU	J	Translation, ribosomal structure and biogenesis	K03218	09180 Brite Hierarchies	09182 Protein families: genetic information processing	03009 Ribosome biogenesis [BR:ko03009]	rlmB; 23S rRNA (guanosine2251-2'-O)-methyltransferase [EC:2.1.1.185]
muhy01000001_pro_489	E262	Ca. P. novymonadis	yes	COG0557	Exoribonuclease R	K	Transcription	K12573	09120 Genetic Information Processing	09123 Folding, sorting and degradation	03018 RNA degradation [PATH:ko03018]	rnr, vacB; ribonuclease R [EC:3.1.-.-]
muhy01000001_pro_490	E262	Ca. P. novymonadis	yes	COG0811	Biopolymer transport protein ExbB/TolQ	U	Intracellular trafficking, secretion, and vesicular transport	NA	NA	NA	NA	NA
muhy01000001_pro_491	E262	Ca. P. novymonadis	yes	COG0848	Biopolymer transport protein ExbD	U	Intracellular trafficking, secretion, and vesicular transport	NA	NA	NA	NA	NA
muhy01000001_pro_492	E262	Ca. P. novymonadis	yes	NA	NA	NA	NA	NA	NA	NA	NA	NA
muhy01000001_pro_493	E262	Ca. P. novymonadis	yes	COG0823	Periplasmic component of the Tol biopolymer transport system	U	Intracellular trafficking, secretion, and vesicular transport	K03641	09180 Brite Hierarchies	09183 Protein families: signaling and cellular processes	02000 Transporters [BR:ko02000]	tolB; TolB protein
muhy01000001_pro_494	E262	Ca. P. novymonadis	yes	COG2885	Outer membrane protein OmpA and related peptidoglycan-associated (lipo)proteins	M	Cell wall/membrane/envelope biogenesis	K03640	09180 Brite Hierarchies	09183 Protein families: signaling and cellular processes	02000 Transporters [BR:ko02000]	pal; peptidoglycan-associated lipoprotein
muhy01000001_pro_495	E262	Ca. P. novymonadis	yes	COG1729	Periplasmic TolA-binding protein (function unknown)	R	General function prediction only	NA	NA	NA	NA	NA
muhy01000001_pro_496	E262	Ca. P. novymonadis	yes	COG0850	Septum formation inhibitor MinC	D	Cell cycle control, cell division, chromosome partitioning	NA	NA	NA	NA	NA
muhy01000001_pro_497	E262	Ca. P. novymonadis	yes	COG2894	Septum formation inhibitor-activating ATPase MinD	D	Cell cycle control, cell division, chromosome partitioning	K03609	09180 Brite Hierarchies	09182 Protein families: genetic information processing	03036 Chromosome and associated proteins [BR:ko03036]	minD; septum site-determining protein MinD
muhy01000001_pro_498	E262	Ca. P. novymonadis	yes	COG0851	Septum formation topological specificity factor MinE	D	Cell cycle control, cell division, chromosome partitioning	NA	NA	NA	NA	NA
muhy01000001_pro_499	E262	Ca. P. novymonadis	yes	COG0544	FKBP-type peptidyl-prolyl cis-trans isomerase (trigger factor)	O	Posttranslational modification, protein turnover, chaperones	K03545	09190 Not Included in Pathway or Brite	09192 Unclassified: genetic information processing	99975 Protein processing	tig; trigger factor
muhy01000001_pro_500	E262	Ca. P. novymonadis	yes	COG0740	ATP-dependent protease ClpP, protease subunit	O	Posttranslational modification, protein turnover, chaperones	K01358	09140 Cellular Processes	09143 Cell growth and death	04112 Cell cycle - Caulobacter [PATH:ko04112]	clpP, CLPP; ATP-dependent Clp protease, protease subunit [EC:3.4.21.92]
muhy01000001_pro_501	E262	Ca. P. novymonadis	yes	COG1219	ATP-dependent protease Clp, ATPase subunit	O	Posttranslational modification, protein turnover, chaperones	K03544	09140 Cellular Processes	09143 Cell growth and death	04112 Cell cycle - Caulobacter [PATH:ko04112]	clpX, CLPX; ATP-dependent Clp protease ATP-binding subunit ClpX
muhy01000001_pro_502	E262	Ca. P. novymonadis	yes	COG0466	ATP-dependent Lon protease, bacterial type	O	Posttranslational modification, protein turnover, chaperones	K01338	09140 Cellular Processes	09143 Cell growth and death	04112 Cell cycle - Caulobacter [PATH:ko04112]	lon; ATP-dependent Lon protease [EC:3.4.21.53]
muhy01000001_pro_503	E262	Ca. P. novymonadis	yes	COG0428	Zinc transporter ZupT	P	Inorganic ion transport and metabolism	K14716	09180 Brite Hierarchies	09183 Protein families: signaling and cellular processes	02000 Transporters [BR:ko02000]	SLC39A10, ZIP10; solute carrier family 39 (zinc transporter), member 10
muhy01000001_pro_504	E262	Ca. P. novymonadis	yes	COG0749	DNA polymerase I - 3'-5' exonuclease and polymerase domains	L	Replication, recombination and repair	K02335	09120 Genetic Information Processing	09124 Replication and repair	03030 DNA replication [PATH:ko03030]	polA; DNA polymerase I [EC:2.7.7.7]
muhy01000001_pro_505	E262	Ca. P. novymonadis	yes	COG1611	Predicted Rossmann fold nucleotide-binding protein	R	General function prediction only	K06966	09100 Metabolism	09104 Nucleotide metabolism	00230 Purine metabolism [PATH:ko00230]	ppnN; pyrimidine/purine-5'-nucleotide nucleosidase [EC:3.2.2.10 3.2.2.-]
muhy01000001_pro_506	E262	Ca. P. novymonadis	yes	COG2334	Ser/Thr protein kinase RdoA involved in Cpx stress response, MazF antagonist	T	Signal transduction mechanisms	NA	NA	NA	NA	NA
muhy01000001_pro_507	E262	Ca. P. novymonadis	yes	NA	NA	NA	NA	NA	NA	NA	NA	NA
muhy01000001_pro_508	E262	Ca. P. novymonadis	yes	COG0210	Superfamily I DNA or RNA helicase	L	Replication, recombination and repair	K03657	09120 Genetic Information Processing	09124 Replication and repair	03420 Nucleotide excision repair [PATH:ko03420]	uvrD, pcrA; DNA helicase II / ATP-dependent DNA helicase PcrA [EC:3.6.4.12]
muhy01000001_pro_509	E262	Ca. P. novymonadis	yes	COG0525	Valyl-tRNA synthetase	J	Translation, ribosomal structure and biogenesis	K01873	09120 Genetic Information Processing	09122 Translation	00970 Aminoacyl-tRNA biosynthesis [PATH:ko00970]	VARS, valS; valyl-tRNA synthetase [EC:6.1.1.9]
muhy01000001_pro_510	E262	Ca. P. novymonadis	yes	COG1210	UTP-glucose-1-phosphate uridylyltransferase	M	Cell wall/membrane/envelope biogenesis	K00963	09100 Metabolism	09101 Carbohydrate metabolism	00040 Pentose and glucuronate interconversions [PATH:ko00040]	UGP2, galU, galF; UTP--glucose-1-phosphate uridylyltransferase [EC:2.7.7.9]
muhy01000001_pro_511	E262	Ca. P. novymonadis	yes	COG0425	TusA-related sulfurtransferase	O	Posttranslational modification, protein turnover, chaperones	NA	NA	NA	NA	NA
muhy01000001_pro_512	E262	Ca. P. novymonadis	yes	COG0013	Alanyl-tRNA synthetase	J	Translation, ribosomal structure and biogenesis	K01872	09120 Genetic Information Processing	09122 Translation	00970 Aminoacyl-tRNA biosynthesis [PATH:ko00970]	AARS, alaS; alanyl-tRNA synthetase [EC:6.1.1.7]
muhy01000001_pro_513	E262	Ca. P. novymonadis	no	NA	NA	NA	NA	NA	NA	NA	NA	NA
muhy01000001_pro_514	E262	Ca. P. novymonadis	yes	COG0589	Nucleotide-binding universal stress protein, UspA family	T	Signal transduction mechanisms	NA	NA	NA	NA	NA
muhy01000001_pro_515	E262	Ca. P. novymonadis	yes	COG1485	Predicted ATPase	R	General function prediction only	K18798	09180 Brite Hierarchies	09182 Protein families: genetic information processing	03029 Mitochondrial biogenesis [BR:ko03029]	AFG1, LACE1; peroxisome-assembly ATPase [EC:3.6.4.7]
muhy01000001_pro_516	E262	Ca. P. novymonadis	yes	COG1249	Pyruvate/2-oxoglutarate dehydrogenase complex, dihydrolipoamide dehydrogenase (E3) component or related enzyme	C	Energy production and conversion	K00382	09100 Metabolism	09101 Carbohydrate metabolism	00010 Glycolysis / Gluconeogenesis [PATH:ko00010]	DLD, lpd, pdhD; dihydrolipoamide dehydrogenase [EC:1.8.1.4]
muhy01000001_pro_517	E262	Ca. P. novymonadis	yes	COG0508	Pyruvate/2-oxoglutarate dehydrogenase complex, dihydrolipoamide acyltransferase (E2) component	C	Energy production and conversion	K00658	09100 Metabolism	09101 Carbohydrate metabolism	00020 Citrate cycle (TCA cycle) [PATH:ko00020]	DLST, sucB; 2-oxoglutarate dehydrogenase E2 component (dihydrolipoamide succinyltransferase) [EC:2.3.1.61]
muhy01000001_pro_518	E262	Ca. P. novymonadis	yes	COG0567	2-oxoglutarate dehydrogenase complex, dehydrogenase (E1) component, and related enzymes	C	Energy production and conversion	K00164	09100 Metabolism	09101 Carbohydrate metabolism	00020 Citrate cycle (TCA cycle) [PATH:ko00020]	OGDH, sucA; 2-oxoglutarate dehydrogenase E1 component [EC:1.2.4.2]
muhy01000001_pro_519	E262	Ca. P. novymonadis	yes	COG2918	Gamma-glutamylcysteine synthetase	H	Coenzyme transport and metabolism	K01919	09100 Metabolism	09105 Amino acid metabolism	00270 Cysteine and methionine metabolism [PATH:ko00270]	gshA; glutamate--cysteine ligase [EC:6.3.2.2]
muhy01000001_pro_520	E262	Ca. P. novymonadis	yes	COG0482	tRNA U34 2-thiouridine synthase MnmA/TrmU, contains the PP-loop ATPase domain	J	Translation, ribosomal structure and biogenesis	K00566	09120 Genetic Information Processing	09123 Folding, sorting and degradation	04122 Sulfur relay system [PATH:ko04122]	mnmA, trmU; tRNA-uridine 2-sulfurtransferase [EC:2.8.1.13]
muhy01000001_pro_521	E262	Ca. P. novymonadis	yes	COG3288	NAD/NADP transhydrogenase alpha subunit	C	Energy production and conversion	NA	NA	NA	NA	NA
muhy01000001_pro_522	E262	Ca. P. novymonadis	yes	COG3288	NAD/NADP transhydrogenase alpha subunit	C	Energy production and conversion	NA	NA	NA	NA	NA
muhy01000001_pro_523	E262	Ca. P. novymonadis	yes	COG1282	NAD/NADP transhydrogenase beta subunit	C	Energy production and conversion	K00325	09100 Metabolism	09108 Metabolism of cofactors and vitamins	00760 Nicotinate and nicotinamide metabolism [PATH:ko00760]	pntB; H+-translocating NAD(P) transhydrogenase subunit beta [EC:1.6.1.2 7.1.1.1]
muhy01000001_pro_524	E262	Ca. P. novymonadis	yes	COG0116	23S rRNA G2445 N2-methylase RlmL	J	Translation, ribosomal structure and biogenesis	K07444	09190 Not Included in Pathway or Brite	09191 Unclassified: metabolism	99980 Enzymes with EC numbers	ypsC; putative N6-adenine-specific DNA methylase [EC:2.1.1.-]
muhy01000001_pro_525	E262	Ca. P. novymonadis	yes	COG1981	Uncharacterized membrane protein	S	Function unknown	NA	NA	NA	NA	NA
muhy01000001_pro_526	E262	Ca. P. novymonadis	yes	COG0817	Holliday junction resolvasome RuvABC endonuclease subunit	L	Replication, recombination and repair	NA	NA	NA	NA	NA
muhy01000001_pro_527	E262	Ca. P. novymonadis	yes	COG2255	Holliday junction resolvasome RuvABC, ATP-dependent DNA helicase subunit	L	Replication, recombination and repair	K03551	09120 Genetic Information Processing	09124 Replication and repair	03440 Homologous recombination [PATH:ko03440]	ruvB; holliday junction DNA helicase RuvB [EC:3.6.4.12]
muhy01000001_pro_528	E262	Ca. P. novymonadis	yes	COG1881	Uncharacterized conserved protein, phosphatidylethanolamine-binding protein (PEBP) family	R	General function prediction only	NA	NA	NA	NA	NA
muhy01000001_pro_529	E262	Ca. P. novymonadis	yes	COG0162	Tyrosyl-tRNA synthetase	J	Translation, ribosomal structure and biogenesis	K01866	09120 Genetic Information Processing	09122 Translation	00970 Aminoacyl-tRNA biosynthesis [PATH:ko00970]	YARS, tyrS; tyrosyl-tRNA synthetase [EC:6.1.1.1]
muhy01000001_pro_530	E262	Ca. P. novymonadis	yes	COG0739	Murein DD-endopeptidase MepM and murein hydrolase activator NlpD, contain LysM domain	M	Cell wall/membrane/envelope biogenesis	NA	NA	NA	NA	NA
muhy01000001_pro_531	E262	Ca. P. novymonadis	yes	COG0316	Fe-S cluster assembly iron-binding protein IscA	O	Posttranslational modification, protein turnover, chaperones	K15724	09190 Not Included in Pathway or Brite	09194 Poorly characterized	99996 General function prediction only	erpA; iron-sulfur cluster insertion protein
muhy01000001_pro_532	E262	Ca. P. novymonadis	yes	COG0002	N-acetyl-gamma-glutamylphosphate reductase	E	Amino acid transport and metabolism	K00145	09100 Metabolism	09105 Amino acid metabolism	00220 Arginine biosynthesis [PATH:ko00220]	argC; N-acetyl-gamma-glutamyl-phosphate reductase [EC:1.2.1.38]
muhy01000001_pro_533	E262	Ca. P. novymonadis	yes	COG0103	Ribosomal protein S9	J	Translation, ribosomal structure and biogenesis	K02996	09120 Genetic Information Processing	09122 Translation	03010 Ribosome [PATH:ko03010]	RP-S9, MRPS9, rpsI; small subunit ribosomal protein S9
muhy01000001_pro_534	E262	Ca. P. novymonadis	yes	COG0102	Ribosomal protein L13	J	Translation, ribosomal structure and biogenesis	K02871	09120 Genetic Information Processing	09122 Translation	03010 Ribosome [PATH:ko03010]	RP-L13, MRPL13, rplM; large subunit ribosomal protein L13
muhy01000001_pro_535	E262	Ca. P. novymonadis	no	NA	NA	NA	NA	NA	NA	NA	NA	NA
muhy01000001_pro_536	E262	Ca. P. novymonadis	yes	COG0418	Dihydroorotase	F	Nucleotide transport and metabolism	K01465	09100 Metabolism	09104 Nucleotide metabolism	00240 Pyrimidine metabolism [PATH:ko00240]	URA4, pyrC; dihydroorotase [EC:3.5.2.3]
muhy01000001_pro_537	E262	Ca. P. novymonadis	yes	COG1607	Acyl-CoA hydrolase	I	Lipid transport and metabolism	K10806	09100 Metabolism	09103 Lipid metabolism	01040 Biosynthesis of unsaturated fatty acids [PATH:ko01040]	yciA; acyl-CoA thioesterase YciA [EC:3.1.2.-]
muhy01000001_pro_538	E262	Ca. P. novymonadis	yes	COG0494	8-oxo-dGTP pyrophosphatase MutT and related house-cleaning NTP pyrophosphohydrolases, NUDIX family	V	Defense mechanisms	NA	NA	NA	NA	NA
muhy01000001_pro_539	E262	Ca. P. novymonadis	yes	COG0173	Aspartyl-tRNA synthetase	J	Translation, ribosomal structure and biogenesis	K01876	09120 Genetic Information Processing	09122 Translation	00970 Aminoacyl-tRNA biosynthesis [PATH:ko00970]	aspS; aspartyl-tRNA synthetase [EC:6.1.1.12]
muhy01000001_pro_540	E262	Ca. P. novymonadis	yes	COG2928	Uncharacterized membrane protein	S	Function unknown	NA	NA	NA	NA	NA
muhy01000001_pro_541	E262	Ca. P. novymonadis	yes	COG2331	Predicted nucleic acid-binding protein, contains Zn-ribbon domain	R	General function prediction only	NA	NA	NA	NA	NA
muhy01000001_pro_542	E262	Ca. P. novymonadis	yes	COG0661	Predicted unusual protein kinase regulating ubiquinone biosynthesis, AarF/ABC1/UbiB family	H	Coenzyme transport and metabolism	NA	NA	NA	NA	NA
muhy01000001_pro_543	E262	Ca. P. novymonadis	yes	COG3165	Ubiquinone biosynthesis protein UbiJ, contains SCP2 domain	H	Coenzyme transport and metabolism	NA	NA	NA	NA	NA
muhy01000001_pro_544	E262	Ca. P. novymonadis	yes	COG4395	Predicted lipid-binding transport protein, Tim44 family	I	Lipid transport and metabolism	NA	NA	NA	NA	NA
muhy01000001_pro_545	E262	Ca. P. novymonadis	yes	COG2226	Ubiquinone/menaquinone biosynthesis C-methylase UbiE	H	Coenzyme transport and metabolism	K03183	09100 Metabolism	09108 Metabolism of cofactors and vitamins	00130 Ubiquinone and other terpenoid-quinone biosynthesis [PATH:ko00130]	ubiE; demethylmenaquinone methyltransferase / 2-methoxy-6-polyprenyl-1,4-benzoquinol methylase [EC:2.1.1.163 2.1.1.201]
muhy01000001_pro_546	E262	Ca. P. novymonadis	yes	COG0537	Diadenosine tetraphosphate (Ap4A) hydrolase or other HIT family hydrolase	F	Nucleotide transport and metabolism	NA	NA	NA	NA	NA
muhy01000001_pro_547	E262	Ca. P. novymonadis	no	NA	NA	NA	NA	NA	NA	NA	NA	NA
muhy01000001_pro_548	E262	Ca. P. novymonadis	yes	COG1171	Threonine dehydratase	E	Amino acid transport and metabolism	K01754	09100 Metabolism	09105 Amino acid metabolism	00260 Glycine, serine and threonine metabolism [PATH:ko00260]	E4.3.1.19, ilvA, tdcB; threonine dehydratase [EC:4.3.1.19]
muhy01000001_pro_549	E262	Ca. P. novymonadis	yes	COG2904	NADPH-dependent 7-cyano-7-deazaguanine reductase QueF, N-terminal domain	J	Translation, ribosomal structure and biogenesis	K09457	09100 Metabolism	09108 Metabolism of cofactors and vitamins	00790 Folate biosynthesis [PATH:ko00790]	queF; 7-cyano-7-deazaguanine reductase [EC:1.7.1.13]
muhy01000001_pro_550	E262	Ca. P. novymonadis	yes	COG1278	Cold shock protein, CspA family	K	Transcription	K03704	09180 Brite Hierarchies	09182 Protein families: genetic information processing	03000 Transcription factors [BR:ko03000]	cspA; cold shock protein (beta-ribbon, CspA family)
muhy01000001_pro_551	E262	Ca. P. novymonadis	yes	COG0766	UDP-N-acetylglucosamine enolpyruvyl transferase	M	Cell wall/membrane/envelope biogenesis	K00790	09100 Metabolism	09101 Carbohydrate metabolism	00520 Amino sugar and nucleotide sugar metabolism [PATH:ko00520]	murA; UDP-N-acetylglucosamine 1-carboxyvinyltransferase [EC:2.5.1.7]
muhy01000001_pro_552	E262	Ca. P. novymonadis	yes	COG0220	tRNA G46 methylase TrmB	J	Translation, ribosomal structure and biogenesis	K03439	09180 Brite Hierarchies	09182 Protein families: genetic information processing	03016 Transfer RNA biogenesis [BR:ko03016]	trmB, METTL1, TRM8; tRNA (guanine-N7-)-methyltransferase [EC:2.1.1.33]
muhy01000001_pro_553	E262	Ca. P. novymonadis	no	NA	NA	NA	NA	NA	NA	NA	NA	NA
muhy01000001_pro_554	E262	Ca. P. novymonadis	yes	COG0531	Amino acid transporter	E	Amino acid transport and metabolism	NA	NA	NA	NA	NA
muhy01000001_pro_555	E262	Ca. P. novymonadis	yes	COG2518	Protein-L-isoaspartate O-methyltransferase	O	Posttranslational modification, protein turnover, chaperones	K00573	09190 Not Included in Pathway or Brite	09191 Unclassified: metabolism	99980 Enzymes with EC numbers	E2.1.1.77, pcm; protein-L-isoaspartate(D-aspartate) O-methyltransferase [EC:2.1.1.77]
muhy01000001_pro_556	E262	Ca. P. novymonadis	yes	COG1519	3-deoxy-D-manno-octulosonic-acid transferase	M	Cell wall/membrane/envelope biogenesis	K02527	09100 Metabolism	09107 Glycan biosynthesis and metabolism	00540 Lipopolysaccharide biosynthesis [PATH:ko00540]	kdtA, waaA; 3-deoxy-D-manno-octulosonic-acid transferase [EC:2.4.99.12 2.4.99.13 2.4.99.14 2.4.99.15]
muhy01000001_pro_557	E262	Ca. P. novymonadis	yes	COG1109	Phosphomannomutase	G	Carbohydrate transport and metabolism	K15778	09100 Metabolism	09101 Carbohydrate metabolism	00010 Glycolysis / Gluconeogenesis [PATH:ko00010]	pmm-pgm; phosphomannomutase / phosphoglucomutase [EC:5.4.2.8 5.4.2.2]
muhy01000001_pro_558	E262	Ca. P. novymonadis	yes	COG2244	Membrane protein involved in the export of O-antigen and teichoic acid	M	Cell wall/membrane/envelope biogenesis	NA	NA	NA	NA	NA
muhy01000001_pro_559	E262	Ca. P. novymonadis	yes	COG0438	Glycosyltransferase involved in cell wall bisynthesis	M	Cell wall/membrane/envelope biogenesis	K19424	09180 Brite Hierarchies	09181 Protein families: metabolism	01003 Glycosyltransferases [BR:ko01003]	epsF; glycosyltransferase EpsF [EC:2.4.-.-]
muhy01000001_pro_560	E262	Ca. P. novymonadis	yes	COG0438	Glycosyltransferase involved in cell wall bisynthesis	M	Cell wall/membrane/envelope biogenesis	NA	NA	NA	NA	NA
muhy01000001_pro_561	E262	Ca. P. novymonadis	yes	COG0472	UDP-N-acetylmuramyl pentapeptide phosphotransferase/UDP-N-acetylglucosamine-1-phosphate transferase	M	Cell wall/membrane/envelope biogenesis	NA	NA	NA	NA	NA
muhy01000001_pro_562	E262	Ca. P. novymonadis	yes	COG0639	Diadenosine tetraphosphatase ApaH/serine/threonine protein phosphatase, PP2A family	T	Signal transduction mechanisms	NA	NA	NA	NA	NA
muhy01000001_pro_563	E262	Ca. P. novymonadis	yes	COG0816	RNase H-fold protein, predicted Holliday junction resolvase in Firmicutes and mycoplasms, involved in anti-termination at Rho-dependent terminators	K	Transcription	K07447	09190 Not Included in Pathway or Brite	09191 Unclassified: metabolism	99980 Enzymes with EC numbers	ruvX; putative holliday junction resolvase [EC:3.1.-.-]
muhy01000001_pro_564	E262	Ca. P. novymonadis	yes	COG1678	Putative transcriptional regulator, AlgH/UPF0301 family	K	Transcription	K07735	09180 Brite Hierarchies	09182 Protein families: genetic information processing	03000 Transcription factors [BR:ko03000]	algH; putative transcriptional regulator
muhy01000001_pro_565	E262	Ca. P. novymonadis	yes	COG1773	Rubredoxin	C	Energy production and conversion	K12264	09160 Human Diseases	09171 Infectious diseases: Bacterial	05132 Salmonella infection [PATH:ko05132]	norV; anaerobic nitric oxide reductase flavorubredoxin
muhy01000001_pro_566	E262	Ca. P. novymonadis	yes	COG3307	O-antigen ligase	M	Cell wall/membrane/envelope biogenesis	NA	NA	NA	NA	NA
muhy01000001_pro_567	E262	Ca. P. novymonadis	yes	COG4969	Tfp pilus assembly protein, major pilin PilA	N	Cell motility	NA	NA	NA	NA	NA
muhy01000001_pro_568	E262	Ca. P. novymonadis	yes	COG0861	Membrane protein TerC, possibly involved in tellurium resistance	P	Inorganic ion transport and metabolism	NA	NA	NA	NA	NA
muhy01000001_pro_569	E262	Ca. P. novymonadis	yes	COG0074	Succinyl-CoA synthetase, alpha subunit	C	Energy production and conversion	K01902	09100 Metabolism	09101 Carbohydrate metabolism	00020 Citrate cycle (TCA cycle) [PATH:ko00020]	sucD; succinyl-CoA synthetase alpha subunit [EC:6.2.1.5]
muhy01000001_pro_570	E262	Ca. P. novymonadis	yes	COG0045	Succinyl-CoA synthetase, beta subunit	C	Energy production and conversion	K01903	09100 Metabolism	09101 Carbohydrate metabolism	00020 Citrate cycle (TCA cycle) [PATH:ko00020]	sucC; succinyl-CoA synthetase beta subunit [EC:6.2.1.5]
muhy01000001_pro_571	E262	Ca. P. novymonadis	yes	COG2137	SOS response regulatory protein OraA/RecX, interacts with RecA	O	Posttranslational modification, protein turnover, chaperones	NA	NA	NA	NA	NA
muhy01000001_pro_572	E262	Ca. P. novymonadis	yes	COG0468	RecA/RadA recombinase	L	Replication, recombination and repair	K03553	09120 Genetic Information Processing	09124 Replication and repair	03440 Homologous recombination [PATH:ko03440]	recA; recombination protein RecA
muhy01000001_pro_573	E262	Ca. P. novymonadis	no	NA	NA	NA	NA	NA	NA	NA	NA	NA
muhy01000001_pro_574	E262	Ca. P. novymonadis	yes	COG0611	Thiamine monophosphate kinase	H	Coenzyme transport and metabolism	K00946	09100 Metabolism	09108 Metabolism of cofactors and vitamins	00730 Thiamine metabolism [PATH:ko00730]	thiL; thiamine-monophosphate kinase [EC:2.7.4.16]
muhy01000001_pro_575	E262	Ca. P. novymonadis	yes	COG1267	Phosphatidylglycerophosphatase A	I	Lipid transport and metabolism	NA	NA	NA	NA	NA
muhy01000001_pro_576	E262	Ca. P. novymonadis	yes	COG0284	Orotidine-5'-phosphate decarboxylase	F	Nucleotide transport and metabolism	NA	NA	NA	NA	NA
muhy01000001_pro_577	E262	Ca. P. novymonadis	yes	COG0598	Mg2+ and Co2+ transporter CorA	P	Inorganic ion transport and metabolism	K03284	09180 Brite Hierarchies	09183 Protein families: signaling and cellular processes	02000 Transporters [BR:ko02000]	corA; magnesium transporter
muhy01000001_pro_578	E262	Ca. P. novymonadis	yes	COG0169	Shikimate 5-dehydrogenase	E	Amino acid transport and metabolism	NA	NA	NA	NA	NA
muhy01000001_pro_579	E262	Ca. P. novymonadis	yes	COG0557	Exoribonuclease R	K	Transcription	K01147	09180 Brite Hierarchies	09182 Protein families: genetic information processing	03016 Transfer RNA biogenesis [BR:ko03016]	rnb; exoribonuclease II [EC:3.1.13.1]
muhy01000001_pro_580	E262	Ca. P. novymonadis	yes	COG3150	Predicted esterase YcpF, UPF0227 family	R	General function prediction only	NA	NA	NA	NA	NA
muhy01000001_pro_581	E262	Ca. P. novymonadis	yes	COG0773	UDP-N-acetylmuramate-alanine ligase	M	Cell wall/membrane/envelope biogenesis	K02558	09190 Not Included in Pathway or Brite	09191 Unclassified: metabolism	99980 Enzymes with EC numbers	mpl; UDP-N-acetylmuramate: L-alanyl-gamma-D-glutamyl-meso-diaminopimelate ligase [EC:6.3.2.45]
muhy01000001_pro_582	E262	Ca. P. novymonadis	yes	COG0526	Thiol-disulfide isomerase or thioredoxin	O	Posttranslational modification, protein turnover, chaperones	NA	NA	NA	NA	NA
muhy01000001_pro_583	E262	Ca. P. novymonadis	yes	COG0757	3-dehydroquinate dehydratase	E	Amino acid transport and metabolism	K03786	09100 Metabolism	09105 Amino acid metabolism	00400 Phenylalanine, tyrosine and tryptophan biosynthesis [PATH:ko00400]	aroQ, qutE; 3-dehydroquinate dehydratase II [EC:4.2.1.10]
muhy01000001_pro_584	E262	Ca. P. novymonadis	yes	COG0511	Biotin carboxyl carrier protein	H	Coenzyme transport and metabolism	K02160	09100 Metabolism	09101 Carbohydrate metabolism	00620 Pyruvate metabolism [PATH:ko00620]	accB, bccP; acetyl-CoA carboxylase biotin carboxyl carrier protein
muhy01000001_pro_585	E262	Ca. P. novymonadis	yes	COG0439	Biotin carboxylase	I	Lipid transport and metabolism	K01961	09100 Metabolism	09101 Carbohydrate metabolism	00620 Pyruvate metabolism [PATH:ko00620]	accC; acetyl-CoA carboxylase, biotin carboxylase subunit [EC:6.4.1.2 6.3.4.14]
muhy01000001_pro_586	E262	Ca. P. novymonadis	yes	COG2264	Ribosomal protein L11 methylase PrmA	J	Translation, ribosomal structure and biogenesis	K02687	09180 Brite Hierarchies	09182 Protein families: genetic information processing	03009 Ribosome biogenesis [BR:ko03009]	prmA; ribosomal protein L11 methyltransferase [EC:2.1.1.-]
muhy01000001_pro_587	E262	Ca. P. novymonadis	yes	COG2077	Peroxiredoxin	O	Posttranslational modification, protein turnover, chaperones	K11065	09190 Not Included in Pathway or Brite	09191 Unclassified: metabolism	99980 Enzymes with EC numbers	tpx; thiol peroxidase, atypical 2-Cys peroxiredoxin [EC:1.11.1.15]
muhy01000001_pro_588	E262	Ca. P. novymonadis	yes	COG0142	Geranylgeranyl pyrophosphate synthase	H	Coenzyme transport and metabolism	K02523	09100 Metabolism	09109 Metabolism of terpenoids and polyketides	00900 Terpenoid backbone biosynthesis [PATH:ko00900]	ispB; octaprenyl-diphosphate synthase [EC:2.5.1.90]
muhy01000001_pro_589	E262	Ca. P. novymonadis	yes	COG0261	Ribosomal protein L21	J	Translation, ribosomal structure and biogenesis	K02888	09120 Genetic Information Processing	09122 Translation	03010 Ribosome [PATH:ko03010]	RP-L21, MRPL21, rplU; large subunit ribosomal protein L21
muhy01000001_pro_590	E262	Ca. P. novymonadis	yes	COG0211	Ribosomal protein L27	J	Translation, ribosomal structure and biogenesis	K02899	09120 Genetic Information Processing	09122 Translation	03010 Ribosome [PATH:ko03010]	RP-L27, MRPL27, rpmA; large subunit ribosomal protein L27
muhy01000001_pro_591	E262	Ca. P. novymonadis	yes	COG0536	GTPase involved in cell partioning and DNA repair	D	Cell cycle control, cell division, chromosome partitioning	K03979	09180 Brite Hierarchies	09182 Protein families: genetic information processing	03009 Ribosome biogenesis [BR:ko03009]	obgE, cgtA; GTPase [EC:3.6.5.-]
muhy01000001_pro_592	E262	Ca. P. novymonadis	yes	COG0494	8-oxo-dGTP pyrophosphatase MutT and related house-cleaning NTP pyrophosphohydrolases, NUDIX family	V	Defense mechanisms	K08311	09120 Genetic Information Processing	09123 Folding, sorting and degradation	03018 RNA degradation [PATH:ko03018]	nudH; putative (di)nucleoside polyphosphate hydrolase [EC:3.6.1.-]
muhy01000001_pro_593	E262	Ca. P. novymonadis	yes	COG0442	Prolyl-tRNA synthetase	J	Translation, ribosomal structure and biogenesis	K01881	09120 Genetic Information Processing	09122 Translation	00970 Aminoacyl-tRNA biosynthesis [PATH:ko00970]	PARS, proS; prolyl-tRNA synthetase [EC:6.1.1.15]
muhy01000001_pro_594	E262	Ca. P. novymonadis	yes	COG0541	Signal recognition particle GTPase	U	Intracellular trafficking, secretion, and vesicular transport	K03106	09120 Genetic Information Processing	09123 Folding, sorting and degradation	03060 Protein export [PATH:ko03060]	SRP54, ffh; signal recognition particle subunit SRP54 [EC:3.6.5.4]
muhy01000001_pro_595	E262	Ca. P. novymonadis	yes	COG4137	ABC-type uncharacterized transport system, permease component	R	General function prediction only	NA	NA	NA	NA	NA
muhy01000001_pro_596	E262	Ca. P. novymonadis	yes	COG3023	N-acetyl-anhydromuramyl-L-alanine amidase AmpD	M	Cell wall/membrane/envelope biogenesis	NA	NA	NA	NA	NA
muhy01000001_pro_597	E262	Ca. P. novymonadis	yes	COG0209	Ribonucleotide reductase alpha subunit	F	Nucleotide transport and metabolism	K00525	09100 Metabolism	09104 Nucleotide metabolism	00230 Purine metabolism [PATH:ko00230]	E1.17.4.1A, nrdA, nrdE; ribonucleoside-diphosphate reductase alpha chain [EC:1.17.4.1]
muhy01000001_pro_598	E262	Ca. P. novymonadis	yes	COG0208	Ribonucleotide reductase beta subunit, ferritin-like domain	F	Nucleotide transport and metabolism	K00526	09100 Metabolism	09104 Nucleotide metabolism	00230 Purine metabolism [PATH:ko00230]	E1.17.4.1B, nrdB, nrdF; ribonucleoside-diphosphate reductase beta chain [EC:1.17.4.1]
muhy01000001_pro_599	E262	Ca. P. novymonadis	yes	NA	NA	NA	NA	NA	NA	NA	NA	NA
muhy01000001_pro_600	E262	Ca. P. novymonadis	yes	NA	NA	NA	NA	NA	NA	NA	NA	NA
muhy01000001_pro_601	E262	Ca. P. novymonadis	yes	COG0774	UDP-3-O-acyl-N-acetylglucosamine deacetylase	M	Cell wall/membrane/envelope biogenesis	NA	NA	NA	NA	NA
muhy01000001_pro_602	E262	Ca. P. novymonadis	no	NA	NA	NA	NA	NA	NA	NA	NA	NA
muhy01000001_pro_603	E262	Ca. P. novymonadis	yes	COG0206	Cell division GTPase FtsZ	D	Cell cycle control, cell division, chromosome partitioning	K03531	09140 Cellular Processes	09143 Cell growth and death	04112 Cell cycle - Caulobacter [PATH:ko04112]	ftsZ; cell division protein FtsZ
muhy01000001_pro_604	E262	Ca. P. novymonadis	yes	COG0849	Cell division ATPase FtsA	D	Cell cycle control, cell division, chromosome partitioning	K03590	09140 Cellular Processes	09143 Cell growth and death	04112 Cell cycle - Caulobacter [PATH:ko04112]	ftsA; cell division protein FtsA
muhy01000001_pro_605	E262	Ca. P. novymonadis	yes	COG1589	Cell division septal protein FtsQ	D	Cell cycle control, cell division, chromosome partitioning	K03589	09140 Cellular Processes	09143 Cell growth and death	04112 Cell cycle - Caulobacter [PATH:ko04112]	ftsQ; cell division protein FtsQ
muhy01000001_pro_606	E262	Ca. P. novymonadis	yes	COG1181	D-alanine-D-alanine ligase and related ATP-grasp enzymes	M	Cell wall/membrane/envelope biogenesis	K01921	09100 Metabolism	09106 Metabolism of other amino acids	00473 D-Alanine metabolism [PATH:ko00473]	ddl; D-alanine-D-alanine ligase [EC:6.3.2.4]
muhy01000001_pro_607	E262	Ca. P. novymonadis	yes	COG0773	UDP-N-acetylmuramate-alanine ligase	M	Cell wall/membrane/envelope biogenesis	K01924	09100 Metabolism	09106 Metabolism of other amino acids	00471 D-Glutamine and D-glutamate metabolism [PATH:ko00471]	murC; UDP-N-acetylmuramate--alanine ligase [EC:6.3.2.8]
muhy01000001_pro_608	E262	Ca. P. novymonadis	yes	COG0707	UDP-N-acetylglucosamine:LPS N-acetylglucosamine transferase	M	Cell wall/membrane/envelope biogenesis	K02563	09100 Metabolism	09107 Glycan biosynthesis and metabolism	00550 Peptidoglycan biosynthesis [PATH:ko00550]	murG; UDP-N-acetylglucosamine--N-acetylmuramyl-(pentapeptide) pyrophosphoryl-undecaprenol N-acetylglucosamine transferase [EC:2.4.1.227]
muhy01000001_pro_609	E262	Ca. P. novymonadis	yes	COG0772	Bacterial cell division protein FtsW, lipid II flippase	D	Cell cycle control, cell division, chromosome partitioning	K03588	09140 Cellular Processes	09143 Cell growth and death	04112 Cell cycle - Caulobacter [PATH:ko04112]	ftsW, spoVE; cell division protein FtsW
muhy01000001_pro_610	E262	Ca. P. novymonadis	yes	COG0771	UDP-N-acetylmuramoylalanine-D-glutamate ligase	M	Cell wall/membrane/envelope biogenesis	K01925	09100 Metabolism	09106 Metabolism of other amino acids	00471 D-Glutamine and D-glutamate metabolism [PATH:ko00471]	murD; UDP-N-acetylmuramoylalanine--D-glutamate ligase [EC:6.3.2.9]
muhy01000001_pro_611	E262	Ca. P. novymonadis	yes	COG0472	UDP-N-acetylmuramyl pentapeptide phosphotransferase/UDP-N-acetylglucosamine-1-phosphate transferase	M	Cell wall/membrane/envelope biogenesis	K01000	09100 Metabolism	09107 Glycan biosynthesis and metabolism	00550 Peptidoglycan biosynthesis [PATH:ko00550]	mraY; phospho-N-acetylmuramoyl-pentapeptide-transferase [EC:2.7.8.13]
muhy01000001_pro_612	E262	Ca. P. novymonadis	yes	COG0770	UDP-N-acetylmuramyl pentapeptide synthase	M	Cell wall/membrane/envelope biogenesis	K01929	09100 Metabolism	09105 Amino acid metabolism	00300 Lysine biosynthesis [PATH:ko00300]	murF; UDP-N-acetylmuramoyl-tripeptide--D-alanyl-D-alanine ligase [EC:6.3.2.10]
muhy01000001_pro_613	E262	Ca. P. novymonadis	yes	COG0769	UDP-N-acetylmuramyl tripeptide synthase	M	Cell wall/membrane/envelope biogenesis	K01928	09100 Metabolism	09105 Amino acid metabolism	00300 Lysine biosynthesis [PATH:ko00300]	murE; UDP-N-acetylmuramoyl-L-alanyl-D-glutamate--2,6-diaminopimelate ligase [EC:6.3.2.13]
muhy01000001_pro_614	E262	Ca. P. novymonadis	yes	COG0768	Cell division protein FtsI/penicillin-binding protein 2	D	Cell cycle control, cell division, chromosome partitioning	K03587	09100 Metabolism	09107 Glycan biosynthesis and metabolism	00550 Peptidoglycan biosynthesis [PATH:ko00550]	ftsI; cell division protein FtsI (penicillin-binding protein 3) [EC:3.4.16.4]
muhy01000001_pro_615	E262	Ca. P. novymonadis	yes	COG3116	Cell division protein FtsL, interacts with FtsB, FtsL and FtsQ	D	Cell cycle control, cell division, chromosome partitioning	NA	NA	NA	NA	NA
muhy01000001_pro_616	E262	Ca. P. novymonadis	yes	COG0275	16S rRNA C1402 N4-methylase RsmH	J	Translation, ribosomal structure and biogenesis	K03438	09180 Brite Hierarchies	09182 Protein families: genetic information processing	03009 Ribosome biogenesis [BR:ko03009]	mraW, rsmH; 16S rRNA (cytosine1402-N4)-methyltransferase [EC:2.1.1.199]
muhy01000001_pro_617	E262	Ca. P. novymonadis	yes	COG2001	MraZ, DNA-binding transcriptional regulator and inhibitor of RsmH methyltransferase activity	J	Translation, ribosomal structure and biogenesis	K03925	09190 Not Included in Pathway or Brite	09194 Poorly characterized	99996 General function prediction only	mraZ; MraZ protein
muhy01000001_pro_618	E262	Ca. P. novymonadis	yes	COG2941	Demethoxyubiquinone hydroxylase, CLK1/Coq7/Cat5 family	H	Coenzyme transport and metabolism	K06134	09100 Metabolism	09108 Metabolism of cofactors and vitamins	00130 Ubiquinone and other terpenoid-quinone biosynthesis [PATH:ko00130]	COQ7; 3-demethoxyubiquinol 3-hydroxylase [EC:1.14.99.60]
muhy01000001_pro_619	E262	Ca. P. novymonadis	yes	COG3203	Outer membrane protein (porin)	M	Cell wall/membrane/envelope biogenesis	NA	NA	NA	NA	NA
muhy01000001_pro_620	E262	Ca. P. novymonadis	yes	COG0057	Glyceraldehyde-3-phosphate dehydrogenase/erythrose-4-phosphate dehydrogenase	G	Carbohydrate transport and metabolism	K00134	09100 Metabolism	09101 Carbohydrate metabolism	00010 Glycolysis / Gluconeogenesis [PATH:ko00010]	GAPDH, gapA; glyceraldehyde 3-phosphate dehydrogenase [EC:1.2.1.12]
muhy01000001_pro_621	E262	Ca. P. novymonadis	yes	COG0021	Transketolase	G	Carbohydrate transport and metabolism	K00615	09100 Metabolism	09101 Carbohydrate metabolism	00030 Pentose phosphate pathway [PATH:ko00030]	E2.2.1.1, tktA, tktB; transketolase [EC:2.2.1.1]
muhy01000001_pro_622	E262	Ca. P. novymonadis	yes	COG1385	16S rRNA U1498 N3-methylase RsmE	J	Translation, ribosomal structure and biogenesis	K09761	09180 Brite Hierarchies	09182 Protein families: genetic information processing	03009 Ribosome biogenesis [BR:ko03009]	rsmE; 16S rRNA (uracil1498-N3)-methyltransferase [EC:2.1.1.193]
muhy01000001_pro_623	E262	Ca. P. novymonadis	no	NA	NA	NA	NA	NA	NA	NA	NA	NA
muhy01000001_pro_624	E262	Ca. P. novymonadis	no	NA	NA	NA	NA	NA	NA	NA	NA	NA
muhy01000001_pro_625	E262	Ca. P. novymonadis	yes	COG0486	tRNA U34 5-carboxymethylaminomethyl modifying GTPase MnmE/TrmE	J	Translation, ribosomal structure and biogenesis	K03650	09180 Brite Hierarchies	09182 Protein families: genetic information processing	03016 Transfer RNA biogenesis [BR:ko03016]	mnmE, trmE, MSS1; tRNA modification GTPase [EC:3.6.-.-]
muhy01000001_pro_626	E262	Ca. P. novymonadis	yes	COG0706	Membrane protein insertase Oxa1/YidC/SpoIIIJ, required for the localization of integral membrane proteins	M	Cell wall/membrane/envelope biogenesis	K03217	09120 Genetic Information Processing	09123 Folding, sorting and degradation	03060 Protein export [PATH:ko03060]	yidC, spoIIIJ, OXA1, ccfA; YidC/Oxa1 family membrane protein insertase
muhy01000001_pro_627	E262	Ca. P. novymonadis	yes	COG0594	RNase P protein component	J	Translation, ribosomal structure and biogenesis	NA	NA	NA	NA	NA
muhy01000001_pro_628	E262	Ca. P. novymonadis	yes	COG0230	Ribosomal protein L34	J	Translation, ribosomal structure and biogenesis	K02914	09120 Genetic Information Processing	09122 Translation	03010 Ribosome [PATH:ko03010]	RP-L34, MRPL34, rpmH; large subunit ribosomal protein L34
muhy01000001_pro_629	E262	Ca. P. novymonadis	yes	COG0593	Chromosomal replication initiation ATPase DnaA	L	Replication, recombination and repair	K02313	09130 Environmental Information Processing	09132 Signal transduction	02020 Two-component system [PATH:ko02020]	dnaA; chromosomal replication initiator protein
muhy01000001_pro_630	E262	Ca. P. novymonadis	yes	COG0592	DNA polymerase III sliding clamp (beta) subunit, PCNA homolog	L	Replication, recombination and repair	K02338	09120 Genetic Information Processing	09124 Replication and repair	03030 DNA replication [PATH:ko03030]	dnaN; DNA polymerase III subunit beta [EC:2.7.7.7]
muhy01000001_pro_631	E262	Ca. P. novymonadis	yes	COG0187	DNA gyrase/topoisomerase IV, subunit B	L	Replication, recombination and repair	K02470	09180 Brite Hierarchies	09182 Protein families: genetic information processing	03032 DNA replication proteins [BR:ko03032]	gyrB; DNA gyrase subunit B [EC:5.99.1.3]
muhy01000001_pro_632	E262	Ca. P. novymonadis	yes	COG4536	Mg2+ and Co2+ transporter CorB, contains DUF21, CBS pair, and CorC-HlyC domains	P	Inorganic ion transport and metabolism	NA	NA	NA	NA	NA
muhy01000001_pro_633	E262	Ca. P. novymonadis	no	NA	NA	NA	NA	NA	NA	NA	NA	NA
muhy01000001_pro_634	E262	Ca. P. novymonadis	yes	COG1989	Prepilin signal peptidase PulO (type II secretory pathway) or related peptidase	N	Cell motility	NA	NA	NA	NA	NA
muhy01000001_pro_635	E262	Ca. P. novymonadis	yes	COG0237	Dephospho-CoA kinase	H	Coenzyme transport and metabolism	K00859	09100 Metabolism	09108 Metabolism of cofactors and vitamins	00770 Pantothenate and CoA biosynthesis [PATH:ko00770]	coaE; dephospho-CoA kinase [EC:2.7.1.24]
muhy01000001_pro_636	E262	Ca. P. novymonadis	yes	COG4582	Cell division protein ZapD, interacts with FtsZ	D	Cell cycle control, cell division, chromosome partitioning	K18778	09180 Brite Hierarchies	09182 Protein families: genetic information processing	03036 Chromosome and associated proteins [BR:ko03036]	zapD; cell division protein ZapD
muhy01000001_pro_637	E262	Ca. P. novymonadis	yes	COG1051	ADP-ribose pyrophosphatase YjhB, NUDIX family	F	Nucleotide transport and metabolism	K03574	09180 Brite Hierarchies	09182 Protein families: genetic information processing	03400 DNA repair and recombination proteins [BR:ko03400]	mutT, NUDT15, MTH2; 8-oxo-dGTP diphosphatase [EC:3.6.1.55]
muhy01000001_pro_638	E262	Ca. P. novymonadis	yes	COG2607	Predicted ATPase, AAA+ superfamily	R	General function prediction only	K06923	09190 Not Included in Pathway or Brite	09194 Poorly characterized	99997 Function unknown	K06923; uncharacterized protein
muhy01000001_pro_639	E262	Ca. P. novymonadis	yes	COG1364	N-acetylglutamate synthase (N-acetylornithine aminotransferase)	E	Amino acid transport and metabolism	K00620	09100 Metabolism	09105 Amino acid metabolism	00220 Arginine biosynthesis [PATH:ko00220]	argJ; glutamate N-acetyltransferase / amino-acid N-acetyltransferase [EC:2.3.1.35 2.3.1.1]
muhy01000001_pro_640	E262	Ca. P. novymonadis	yes	COG0653	Preprotein translocase subunit SecA (ATPase, RNA helicase)	U	Intracellular trafficking, secretion, and vesicular transport	K03070	09120 Genetic Information Processing	09123 Folding, sorting and degradation	03060 Protein export [PATH:ko03060]	secA; preprotein translocase subunit SecA
muhy01000001_pro_641	E262	Ca. P. novymonadis	yes	COG2814	Predicted arabinose efflux permease, MFS family	G	Carbohydrate transport and metabolism	K08223	09180 Brite Hierarchies	09183 Protein families: signaling and cellular processes	02000 Transporters [BR:ko02000]	fsr; MFS transporter, FSR family, fosmidomycin resistance protein
muhy01000001_pro_642	E262	Ca. P. novymonadis	yes	COG0720	6-pyruvoyl-tetrahydropterin synthase	H	Coenzyme transport and metabolism	K01737	09100 Metabolism	09108 Metabolism of cofactors and vitamins	00790 Folate biosynthesis [PATH:ko00790]	queD, ptpS, PTS; 6-pyruvoyltetrahydropterin/6-carboxytetrahydropterin synthase [EC:4.2.3.12 4.1.2.50]
muhy01000001_pro_643	E262	Ca. P. novymonadis	yes	COG0602	Organic radical activating enzyme	R	General function prediction only	K10026	09100 Metabolism	09108 Metabolism of cofactors and vitamins	00790 Folate biosynthesis [PATH:ko00790]	queE; 7-carboxy-7-deazaguanine synthase [EC:4.3.99.3]
muhy01000001_pro_644	E262	Ca. P. novymonadis	yes	COG0603	7-cyano-7-deazaguanine synthase (queuosine biosynthesis)	J	Translation, ribosomal structure and biogenesis	K06920	09100 Metabolism	09108 Metabolism of cofactors and vitamins	00790 Folate biosynthesis [PATH:ko00790]	queC; 7-cyano-7-deazaguanine synthase [EC:6.3.4.20]
muhy01000001_pro_645	E262	Ca. P. novymonadis	yes	COG2204	DNA-binding transcriptional response regulator, NtrC family, contains REC, AAA-type ATPase, and a Fis-type DNA-binding domains	T	Signal transduction mechanisms	NA	NA	NA	NA	NA
muhy01000001_pro_646	E262	Ca. P. novymonadis	yes	COG5000	Signal transduction histidine kinase involved in nitrogen fixation and metabolism regulation	T	Signal transduction mechanisms	NA	NA	NA	NA	NA
muhy01000001_pro_647	E262	Ca. P. novymonadis	yes	NA	NA	NA	NA	NA	NA	NA	NA	NA
muhy01000001_pro_648	E262	Ca. P. novymonadis	yes	COG0144	16S rRNA C967 or C1407 C5-methylase, RsmB/RsmF family	J	Translation, ribosomal structure and biogenesis	K03500	09180 Brite Hierarchies	09182 Protein families: genetic information processing	03009 Ribosome biogenesis [BR:ko03009]	rsmB, sun; 16S rRNA (cytosine967-C5)-methyltransferase [EC:2.1.1.176]
muhy01000001_pro_649	E262	Ca. P. novymonadis	yes	COG0501	Zn-dependent protease with chaperone function	O	Posttranslational modification, protein turnover, chaperones	K03799	09180 Brite Hierarchies	09181 Protein families: metabolism	01002 Peptidases [BR:ko01002]	htpX; heat shock protein HtpX [EC:3.4.24.-]
muhy01000001_pro_650	E262	Ca. P. novymonadis	yes	COG0223	Methionyl-tRNA formyltransferase	J	Translation, ribosomal structure and biogenesis	K00604	09100 Metabolism	09108 Metabolism of cofactors and vitamins	00670 One carbon pool by folate [PATH:ko00670]	MTFMT, fmt; methionyl-tRNA formyltransferase [EC:2.1.2.9]
muhy01000001_pro_651	E262	Ca. P. novymonadis	no	NA	NA	NA	NA	NA	NA	NA	NA	NA
muhy01000001_pro_652	E262	Ca. P. novymonadis	yes	COG0242	Peptide deformylase	J	Translation, ribosomal structure and biogenesis	K01462	09190 Not Included in Pathway or Brite	09191 Unclassified: metabolism	99980 Enzymes with EC numbers	PDF, def; peptide deformylase [EC:3.5.1.88]
muhy01000001_pro_653	E262	Ca. P. novymonadis	no	NA	NA	NA	NA	NA	NA	NA	NA	NA
muhy01000001_pro_654	E262	Ca. P. novymonadis	yes	NA	NA	NA	NA	NA	NA	NA	NA	NA
muhy01000001_pro_655	E262	Ca. P. novymonadis	yes	COG0550	DNA topoisomerase IA	L	Replication, recombination and repair	K03169	09180 Brite Hierarchies	09182 Protein families: genetic information processing	03032 DNA replication proteins [BR:ko03032]	topB; DNA topoisomerase III [EC:5.99.1.2]
muhy01000001_pro_656	E262	Ca. P. novymonadis	yes	COG2879	Uncharacterized short protein YbdD, DUF466 family	S	Function unknown	NA	NA	NA	NA	NA
muhy01000001_pro_657	E262	Ca. P. novymonadis	yes	COG1966	Carbon starvation protein CstA	T	Signal transduction mechanisms	K06200	09190 Not Included in Pathway or Brite	09193 Unclassified: signaling and cellular processes	99995 Signaling proteins	cstA; carbon starvation protein
muhy01000001_pro_658	E262	Ca. P. novymonadis	yes	COG4564	Signal transduction histidine kinase	T	Signal transduction mechanisms	NA	NA	NA	NA	NA
muhy01000001_pro_659	E262	Ca. P. novymonadis	yes	COG2197	DNA-binding response regulator, NarL/FixJ family, contains REC and HTH domains	T	Signal transduction mechanisms	NA	NA	NA	NA	NA
muhy01000001_pro_660	E262	Ca. P. novymonadis	yes	COG0111	Phosphoglycerate dehydrogenase or related dehydrogenase	H	Coenzyme transport and metabolism	NA	NA	NA	NA	NA
muhy01000001_pro_661	E262	Ca. P. novymonadis	yes	COG4654	Cytochrome c551/c552	C	Energy production and conversion	NA	NA	NA	NA	NA
muhy01000001_pro_662	E262	Ca. P. novymonadis	yes	COG2823	Osmotically-inducible protein OsmY, contains BON domain	S	Function unknown	NA	NA	NA	NA	NA
muhy01000001_pro_663	E262	Ca. P. novymonadis	yes	COG0279	Phosphoheptose isomerase	G	Carbohydrate transport and metabolism	NA	NA	NA	NA	NA
muhy01000001_pro_664	E262	Ca. P. novymonadis	yes	COG0313	16S rRNA C1402 (ribose-2'-O) methylase RsmI	J	Translation, ribosomal structure and biogenesis	K07056	09180 Brite Hierarchies	09182 Protein families: genetic information processing	03009 Ribosome biogenesis [BR:ko03009]	rsmI; 16S rRNA (cytidine1402-2'-O)-methyltransferase [EC:2.1.1.198]
muhy01000001_pro_665	E262	Ca. P. novymonadis	yes	COG0797	Rare lipoprotein A, peptidoglycan hydrolase digesting "naked" glycans, contains C-terminal SPOR domain	M	Cell wall/membrane/envelope biogenesis	K03642	09190 Not Included in Pathway or Brite	09193 Unclassified: signaling and cellular processes	99992 Structural proteins	rlpA; rare lipoprotein A
muhy01000001_pro_666	E262	Ca. P. novymonadis	yes	COG0491	Glyoxylase or a related metal-dependent hydrolase, beta-lactamase superfamily II	R	General function prediction only	K01069	09100 Metabolism	09101 Carbohydrate metabolism	00620 Pyruvate metabolism [PATH:ko00620]	gloB, gloC, HAGH; hydroxyacylglutathione hydrolase [EC:3.1.2.6]
muhy01000001_pro_667	E262	Ca. P. novymonadis	yes	COG0407	Uroporphyrinogen-III decarboxylase	H	Coenzyme transport and metabolism	K01599	09100 Metabolism	09108 Metabolism of cofactors and vitamins	00860 Porphyrin and chlorophyll metabolism [PATH:ko00860]	hemE, UROD; uroporphyrinogen decarboxylase [EC:4.1.1.37]
muhy01000001_pro_668	E262	Ca. P. novymonadis	yes	COG1198	Primosomal protein N' (replication factor Y) - superfamily II helicase	L	Replication, recombination and repair	K04066	09120 Genetic Information Processing	09124 Replication and repair	03440 Homologous recombination [PATH:ko03440]	priA; primosomal protein N' (replication factor Y) (superfamily II helicase) [EC:3.6.4.-]
muhy01000001_pro_669	E262	Ca. P. novymonadis	yes	COG1760	L-serine deaminase	E	Amino acid transport and metabolism	K01752	09100 Metabolism	09105 Amino acid metabolism	00260 Glycine, serine and threonine metabolism [PATH:ko00260]	E4.3.1.17, sdaA, sdaB, tdcG; L-serine dehydratase [EC:4.3.1.17]
muhy01000001_pro_670	E262	Ca. P. novymonadis	no	NA	NA	NA	NA	NA	NA	NA	NA	NA
muhy01000001_pro_671	E262	Ca. P. novymonadis	yes	COG0210	Superfamily I DNA or RNA helicase	L	Replication, recombination and repair	K03656	09180 Brite Hierarchies	09182 Protein families: genetic information processing	03400 DNA repair and recombination proteins [BR:ko03400]	rep; ATP-dependent DNA helicase Rep [EC:3.6.4.12]
muhy01000001_pro_672	E262	Ca. P. novymonadis	yes	COG2814	Predicted arabinose efflux permease, MFS family	G	Carbohydrate transport and metabolism	K07552	09180 Brite Hierarchies	09183 Protein families: signaling and cellular processes	02000 Transporters [BR:ko02000]	bcr, tcaB; MFS transporter, DHA1 family, multidrug resistance protein
muhy01000001_pro_673	E262	Ca. P. novymonadis	yes	COG0355	FoF1-type ATP synthase, epsilon subunit	C	Energy production and conversion	K02114	09100 Metabolism	09102 Energy metabolism	00190 Oxidative phosphorylation [PATH:ko00190]	ATPF1E, atpC; F-type H+-transporting ATPase subunit epsilon
muhy01000001_pro_674	E262	Ca. P. novymonadis	yes	COG0055	FoF1-type ATP synthase, beta subunit	C	Energy production and conversion	K02112	09100 Metabolism	09102 Energy metabolism	00190 Oxidative phosphorylation [PATH:ko00190]	ATPF1B, atpD; F-type H+/Na+-transporting ATPase subunit beta [EC:7.1.2.2 7.2.2.1]
muhy01000001_pro_675	E262	Ca. P. novymonadis	yes	COG0224	FoF1-type ATP synthase, gamma subunit	C	Energy production and conversion	K02115	09100 Metabolism	09102 Energy metabolism	00190 Oxidative phosphorylation [PATH:ko00190]	ATPF1G, atpG; F-type H+-transporting ATPase subunit gamma
muhy01000001_pro_676	E262	Ca. P. novymonadis	yes	COG0056	FoF1-type ATP synthase, alpha subunit	C	Energy production and conversion	K02111	09100 Metabolism	09102 Energy metabolism	00190 Oxidative phosphorylation [PATH:ko00190]	ATPF1A, atpA; F-type H+/Na+-transporting ATPase subunit alpha [EC:7.1.2.2 7.2.2.1]
muhy01000001_pro_677	E262	Ca. P. novymonadis	yes	COG0712	FoF1-type ATP synthase, delta subunit	C	Energy production and conversion	NA	NA	NA	NA	NA
muhy01000001_pro_678	E262	Ca. P. novymonadis	yes	COG0711	FoF1-type ATP synthase, membrane subunit b or b'	C	Energy production and conversion	NA	NA	NA	NA	NA
muhy01000001_pro_679	E262	Ca. P. novymonadis	yes	COG0636	FoF1-type ATP synthase, membrane subunit c/Archaeal/vacuolar-type H+-ATPase, subunit K	C	Energy production and conversion	K02110	09100 Metabolism	09102 Energy metabolism	00190 Oxidative phosphorylation [PATH:ko00190]	ATPF0C, atpE; F-type H+-transporting ATPase subunit c
muhy01000001_pro_680	E262	Ca. P. novymonadis	yes	COG0356	FoF1-type ATP synthase, membrane subunit a	C	Energy production and conversion	K02108	09100 Metabolism	09102 Energy metabolism	00190 Oxidative phosphorylation [PATH:ko00190]	ATPF0A, atpB; F-type H+-transporting ATPase subunit a
muhy01000001_pro_681	E262	Ca. P. novymonadis	yes	COG3312	FoF1-type ATP synthase assembly protein I	C	Energy production and conversion	NA	NA	NA	NA	NA
muhy01000001_pro_682	E262	Ca. P. novymonadis	yes	COG0772	Bacterial cell division protein FtsW, lipid II flippase	D	Cell cycle control, cell division, chromosome partitioning	K05837	09180 Brite Hierarchies	09182 Protein families: genetic information processing	03036 Chromosome and associated proteins [BR:ko03036]	rodA, mrdB; rod shape determining protein RodA
muhy01000001_pro_683	E262	Ca. P. novymonadis	yes	COG0768	Cell division protein FtsI/penicillin-binding protein 2	D	Cell cycle control, cell division, chromosome partitioning	K05515	09100 Metabolism	09107 Glycan biosynthesis and metabolism	00550 Peptidoglycan biosynthesis [PATH:ko00550]	mrdA; penicillin-binding protein 2 [EC:3.4.16.4]
muhy01000001_pro_684	E262	Ca. P. novymonadis	yes	COG2891	Cell shape-determining protein MreD	M	Cell wall/membrane/envelope biogenesis	NA	NA	NA	NA	NA
muhy01000001_pro_685	E262	Ca. P. novymonadis	yes	COG1792	Cell shape-determining protein MreC	D	Cell cycle control, cell division, chromosome partitioning	K03570	09180 Brite Hierarchies	09182 Protein families: genetic information processing	03036 Chromosome and associated proteins [BR:ko03036]	mreC; rod shape-determining protein MreC
muhy01000001_pro_686	E262	Ca. P. novymonadis	yes	COG1077	Actin-like ATPase involved in cell morphogenesis	D	Cell cycle control, cell division, chromosome partitioning	K03569	09180 Brite Hierarchies	09182 Protein families: genetic information processing	03036 Chromosome and associated proteins [BR:ko03036]	mreB; rod shape-determining protein MreB and related proteins
muhy01000001_pro_687	E262	Ca. P. novymonadis	yes	COG0721	Asp-tRNAAsn/Glu-tRNAGln amidotransferase C subunit	J	Translation, ribosomal structure and biogenesis	K02435	09120 Genetic Information Processing	09122 Translation	00970 Aminoacyl-tRNA biosynthesis [PATH:ko00970]	gatC, GATC; aspartyl-tRNA(Asn)/glutamyl-tRNA(Gln) amidotransferase subunit C [EC:6.3.5.6 6.3.5.7]
muhy01000001_pro_688	E262	Ca. P. novymonadis	yes	COG0154	Asp-tRNAAsn/Glu-tRNAGln amidotransferase A subunit or related amidase	J	Translation, ribosomal structure and biogenesis	K02433	09120 Genetic Information Processing	09122 Translation	00970 Aminoacyl-tRNA biosynthesis [PATH:ko00970]	gatA, QRSL1; aspartyl-tRNA(Asn)/glutamyl-tRNA(Gln) amidotransferase subunit A [EC:6.3.5.6 6.3.5.7]
muhy01000001_pro_689	E262	Ca. P. novymonadis	yes	COG0064	Asp-tRNAAsn/Glu-tRNAGln amidotransferase B subunit	J	Translation, ribosomal structure and biogenesis	K02434	09120 Genetic Information Processing	09122 Translation	00970 Aminoacyl-tRNA biosynthesis [PATH:ko00970]	gatB, PET112; aspartyl-tRNA(Asn)/glutamyl-tRNA(Gln) amidotransferase subunit B [EC:6.3.5.6 6.3.5.7]
muhy01000001_pro_690	E262	Ca. P. novymonadis	yes	COG1475	Chromosome segregation protein Spo0J, contains ParB-like nuclease domain	D	Cell cycle control, cell division, chromosome partitioning	K03497	09180 Brite Hierarchies	09182 Protein families: genetic information processing	03000 Transcription factors [BR:ko03000]	parB, spo0J; chromosome partitioning protein, ParB family
muhy01000001_pro_691	E262	Ca. P. novymonadis	yes	COG1192	Cellulose biosynthesis protein BcsQ	N	Cell motility	K03496	09180 Brite Hierarchies	09182 Protein families: genetic information processing	03036 Chromosome and associated proteins [BR:ko03036]	parA, soj; chromosome partitioning protein
muhy01000001_pro_692	E262	Ca. P. novymonadis	yes	COG0357	16S rRNA G527 N7-methylase RsmG (former glucose-inhibited division protein B)	J	Translation, ribosomal structure and biogenesis	NA	NA	NA	NA	NA
muhy01000001_pro_693	E262	Ca. P. novymonadis	yes	COG0445	tRNA U34 5-carboxymethylaminomethyl modifying enzyme MnmG/GidA	J	Translation, ribosomal structure and biogenesis	K03495	09180 Brite Hierarchies	09182 Protein families: genetic information processing	03016 Transfer RNA biogenesis [BR:ko03016]	gidA, mnmG, MTO1; tRNA uridine 5-carboxymethylaminomethyl modification enzyme
muhy01000001_pro_694	E262	Ca. P. novymonadis	no	NA	NA	NA	NA	NA	NA	NA	NA	NA
muhy01000001_pro_695	E262	Ca. P. novymonadis	no	NA	NA	NA	NA	NA	NA	NA	NA	NA
muhy01000001_pro_696	E262	Ca. P. novymonadis	yes	COG0281	Malic enzyme	C	Energy production and conversion	K00029	09100 Metabolism	09101 Carbohydrate metabolism	00620 Pyruvate metabolism [PATH:ko00620]	E1.1.1.40, maeB; malate dehydrogenase (oxaloacetate-decarboxylating)(NADP+) [EC:1.1.1.40]
muhy01000001_pro_697	E262	Ca. P. novymonadis	yes	COG0461	Orotate phosphoribosyltransferase	F	Nucleotide transport and metabolism	K00762	09100 Metabolism	09104 Nucleotide metabolism	00240 Pyrimidine metabolism [PATH:ko00240]	pyrE; orotate phosphoribosyltransferase [EC:2.4.2.10]
muhy01000002_pro_1	E262	Ca. P. novymonadis	yes	COG0690	Preprotein translocase subunit SecE	U	Intracellular trafficking, secretion, and vesicular transport	NA	NA	NA	NA	NA
muhy01000002_pro_2	E262	Ca. P. novymonadis	yes	COG0250	Transcription antitermination factor NusG	K	Transcription	K02601	09180 Brite Hierarchies	09182 Protein families: genetic information processing	03021 Transcription machinery [BR:ko03021]	nusG; transcriptional antiterminator NusG
muhy01000002_pro_3	E262	Ca. P. novymonadis	yes	COG0080	Ribosomal protein L11	J	Translation, ribosomal structure and biogenesis	K02867	09120 Genetic Information Processing	09122 Translation	03010 Ribosome [PATH:ko03010]	RP-L11, MRPL11, rplK; large subunit ribosomal protein L11
muhy01000002_pro_4	E262	Ca. P. novymonadis	yes	COG0081	Ribosomal protein L1	J	Translation, ribosomal structure and biogenesis	K02863	09120 Genetic Information Processing	09122 Translation	03010 Ribosome [PATH:ko03010]	RP-L1, MRPL1, rplA; large subunit ribosomal protein L1
muhy01000002_pro_5	E262	Ca. P. novymonadis	yes	COG0244	Ribosomal protein L10	J	Translation, ribosomal structure and biogenesis	K02864	09120 Genetic Information Processing	09122 Translation	03010 Ribosome [PATH:ko03010]	RP-L10, MRPL10, rplJ; large subunit ribosomal protein L10
muhy01000002_pro_6	E262	Ca. P. novymonadis	yes	COG0222	Ribosomal protein L7/L12	J	Translation, ribosomal structure and biogenesis	K02935	09120 Genetic Information Processing	09122 Translation	03010 Ribosome [PATH:ko03010]	RP-L7, MRPL12, rplL; large subunit ribosomal protein L7/L12
muhy01000002_pro_7	E262	Ca. P. novymonadis	yes	COG0085	DNA-directed RNA polymerase, beta subunit/140 kD subunit	K	Transcription	K03043	09120 Genetic Information Processing	09121 Transcription	03020 RNA polymerase [PATH:ko03020]	rpoB; DNA-directed RNA polymerase subunit beta [EC:2.7.7.6]
muhy01000002_pro_8	E262	Ca. P. novymonadis	yes	COG0086	DNA-directed RNA polymerase, beta' subunit/160 kD subunit	K	Transcription	K03046	09120 Genetic Information Processing	09121 Transcription	03020 RNA polymerase [PATH:ko03020]	rpoC; DNA-directed RNA polymerase subunit beta' [EC:2.7.7.6]
muhy01000002_pro_9	E262	Ca. P. novymonadis	no	NA	NA	NA	NA	NA	NA	NA	NA	NA
muhy01000002_pro_10	E262	Ca. P. novymonadis	yes	COG2913	Outer membrane protein assembly factor BamE, lipoprotein component of the BamABCDE complex	M	Cell wall/membrane/envelope biogenesis	K06186	09180 Brite Hierarchies	09183 Protein families: signaling and cellular processes	02000 Transporters [BR:ko02000]	bamE, smpA; outer membrane protein assembly factor BamE
muhy01000002_pro_11	E262	Ca. P. novymonadis	yes	COG0289	Dihydrodipicolinate reductase	E	Amino acid transport and metabolism	K00215	09100 Metabolism	09105 Amino acid metabolism	00300 Lysine biosynthesis [PATH:ko00300]	dapB; 4-hydroxy-tetrahydrodipicolinate reductase [EC:1.17.1.8]
muhy01000002_pro_12	E262	Ca. P. novymonadis	yes	COG0495	Leucyl-tRNA synthetase	J	Translation, ribosomal structure and biogenesis	K01869	09120 Genetic Information Processing	09122 Translation	00970 Aminoacyl-tRNA biosynthesis [PATH:ko00970]	LARS, leuS; leucyl-tRNA synthetase [EC:6.1.1.4]
muhy01000002_pro_13	E262	Ca. P. novymonadis	yes	COG2980	Outer membrane lipoprotein LptE/RlpB (LPS assembly)	M	Cell wall/membrane/envelope biogenesis	NA	NA	NA	NA	NA
muhy01000002_pro_14	E262	Ca. P. novymonadis	yes	COG1466	DNA polymerase III, delta subunit	L	Replication, recombination and repair	K02340	09120 Genetic Information Processing	09124 Replication and repair	03030 DNA replication [PATH:ko03030]	holA; DNA polymerase III subunit delta [EC:2.7.7.7]
muhy01000002_pro_15	E262	Ca. P. novymonadis	yes	COG0138	AICAR transformylase/IMP cyclohydrolase PurH	F	Nucleotide transport and metabolism	K00602	09100 Metabolism	09104 Nucleotide metabolism	00230 Purine metabolism [PATH:ko00230]	purH; phosphoribosylaminoimidazolecarboxamide formyltransferase / IMP cyclohydrolase [EC:2.1.2.3 3.5.4.10]
muhy01000002_pro_16	E262	Ca. P. novymonadis	yes	COG2901	DNA-binding protein Fis (factor for inversion stimulation)	K	Transcription	K03557	09140 Cellular Processes	09145 Cellular community - prokaryotes	05111 Biofilm formation - Vibrio cholerae [PATH:ko05111]	fis; Fis family transcriptional regulator, factor for inversion stimulation protein
muhy01000002_pro_17	E262	Ca. P. novymonadis	yes	COG0042	tRNA-dihydrouridine synthase	J	Translation, ribosomal structure and biogenesis	K05540	09180 Brite Hierarchies	09182 Protein families: genetic information processing	03016 Transfer RNA biogenesis [BR:ko03016]	dusB; tRNA-dihydrouridine synthase B [EC:1.-.-.-]
muhy01000002_pro_18	E262	Ca. P. novymonadis	yes	COG0654	2-polyprenyl-6-methoxyphenol hydroxylase and related FAD-dependent oxidoreductases	H	Coenzyme transport and metabolism	K03185	09100 Metabolism	09108 Metabolism of cofactors and vitamins	00130 Ubiquinone and other terpenoid-quinone biosynthesis [PATH:ko00130]	ubiH; 2-octaprenyl-6-methoxyphenol hydroxylase [EC:1.14.13.-]
muhy01000002_pro_19	E262	Ca. P. novymonadis	yes	COG1452	LPS assembly outer membrane protein LptD (organic solvent tolerance protein OstA)	M	Cell wall/membrane/envelope biogenesis	K04744	09180 Brite Hierarchies	09183 Protein families: signaling and cellular processes	02000 Transporters [BR:ko02000]	lptD, imp, ostA; LPS-assembly protein
muhy01000002_pro_20	E262	Ca. P. novymonadis	yes	COG0760	Parvulin-like peptidyl-prolyl isomerase	O	Posttranslational modification, protein turnover, chaperones	NA	NA	NA	NA	NA
muhy01000002_pro_21	E262	Ca. P. novymonadis	yes	COG1995	4-hydroxy-L-threonine phosphate dehydrogenase PdxA	H	Coenzyme transport and metabolism	K00097	09100 Metabolism	09108 Metabolism of cofactors and vitamins	00750 Vitamin B6 metabolism [PATH:ko00750]	pdxA; 4-hydroxythreonine-4-phosphate dehydrogenase [EC:1.1.1.262]
muhy01000002_pro_22	E262	Ca. P. novymonadis	yes	COG0030	16S rRNA A1518 and A1519 N6-dimethyltransferase RsmA/KsgA/DIM1 (may also have DNA glycosylase/AP lyase activity)	J	Translation, ribosomal structure and biogenesis	K02528	09180 Brite Hierarchies	09182 Protein families: genetic information processing	03009 Ribosome biogenesis [BR:ko03009]	ksgA; 16S rRNA (adenine1518-N6/adenine1519-N6)-dimethyltransferase [EC:2.1.1.182]
muhy01000002_pro_23	E262	Ca. P. novymonadis	yes	COG0204	1-acyl-sn-glycerol-3-phosphate acyltransferase	I	Lipid transport and metabolism	K00655	09100 Metabolism	09103 Lipid metabolism	00561 Glycerolipid metabolism [PATH:ko00561]	plsC; 1-acyl-sn-glycerol-3-phosphate acyltransferase [EC:2.3.1.51]
muhy01000002_pro_24	E262	Ca. P. novymonadis	yes	COG0751	Glycyl-tRNA synthetase, beta subunit	J	Translation, ribosomal structure and biogenesis	K01879	09120 Genetic Information Processing	09122 Translation	00970 Aminoacyl-tRNA biosynthesis [PATH:ko00970]	glyS; glycyl-tRNA synthetase beta chain [EC:6.1.1.14]
muhy01000002_pro_25	E262	Ca. P. novymonadis	yes	COG0752	Glycyl-tRNA synthetase, alpha subunit	J	Translation, ribosomal structure and biogenesis	NA	NA	NA	NA	NA
muhy01000002_pro_26	E262	Ca. P. novymonadis	yes	COG0815	Apolipoprotein N-acyltransferase	M	Cell wall/membrane/envelope biogenesis	K03820	09190 Not Included in Pathway or Brite	09191 Unclassified: metabolism	99980 Enzymes with EC numbers	lnt; apolipoprotein N-acyltransferase [EC:2.3.1.269]
muhy01000002_pro_27	E262	Ca. P. novymonadis	yes	COG4535	Mg2+ and Co2+ transporter CorC, contains CBS pair and CorC-HlyC domains	P	Inorganic ion transport and metabolism	K06189	09180 Brite Hierarchies	09183 Protein families: signaling and cellular processes	02000 Transporters [BR:ko02000]	corC; magnesium and cobalt transporter
muhy01000002_pro_28	E262	Ca. P. novymonadis	yes	COG0319	ssRNA-specific RNase YbeY, 16S rRNA maturation enzyme	J	Translation, ribosomal structure and biogenesis	NA	NA	NA	NA	NA
muhy01000002_pro_29	E262	Ca. P. novymonadis	yes	COG1702	Phosphate starvation-inducible protein PhoH, predicted ATPase	T	Signal transduction mechanisms	K06217	09190 Not Included in Pathway or Brite	09193 Unclassified: signaling and cellular processes	99995 Signaling proteins	phoH, phoL; phosphate starvation-inducible protein PhoH and related proteins
muhy01000002_pro_30	E262	Ca. P. novymonadis	yes	COG0621	tRNA A37 methylthiotransferase MiaB	J	Translation, ribosomal structure and biogenesis	K06168	09180 Brite Hierarchies	09182 Protein families: genetic information processing	03016 Transfer RNA biogenesis [BR:ko03016]	miaB; tRNA-2-methylthio-N6-dimethylallyladenosine synthase [EC:2.8.4.3]
muhy01000002_pro_31	E262	Ca. P. novymonadis	yes	COG0502	Biotin synthase or related enzyme	H	Coenzyme transport and metabolism	K01012	09100 Metabolism	09108 Metabolism of cofactors and vitamins	00780 Biotin metabolism [PATH:ko00780]	bioB; biotin synthase [EC:2.8.1.6]
muhy01000002_pro_32	E262	Ca. P. novymonadis	yes	COG0288	Carbonic anhydrase	P	Inorganic ion transport and metabolism	K01673	09100 Metabolism	09102 Energy metabolism	00910 Nitrogen metabolism [PATH:ko00910]	cynT, can; carbonic anhydrase [EC:4.2.1.1]
muhy01000002_pro_33	E262	Ca. P. novymonadis	yes	COG1651	Protein-disulfide isomerase	O	Posttranslational modification, protein turnover, chaperones	NA	NA	NA	NA	NA
muhy01000002_pro_34	E262	Ca. P. novymonadis	yes	COG3087	Cell division protein FtsN	D	Cell cycle control, cell division, chromosome partitioning	NA	NA	NA	NA	NA
muhy01000002_pro_35	E262	Ca. P. novymonadis	yes	COG0018	Arginyl-tRNA synthetase	J	Translation, ribosomal structure and biogenesis	K01887	09120 Genetic Information Processing	09122 Translation	00970 Aminoacyl-tRNA biosynthesis [PATH:ko00970]	RARS, argS; arginyl-tRNA synthetase [EC:6.1.1.19]
muhy01000002_pro_36	E262	Ca. P. novymonadis	no	NA	NA	NA	NA	NA	NA	NA	NA	NA
muhy01000002_pro_37	E262	Ca. P. novymonadis	yes	NA	NA	NA	NA	NA	NA	NA	NA	NA
muhy01000002_pro_38	E262	Ca. P. novymonadis	yes	COG1521	Pantothenate kinase type III	H	Coenzyme transport and metabolism	NA	NA	NA	NA	NA
muhy01000002_pro_39	E262	Ca. P. novymonadis	yes	COG0340	Biotin-(acetyl-CoA carboxylase) ligase	H	Coenzyme transport and metabolism	K03524	09100 Metabolism	09108 Metabolism of cofactors and vitamins	00780 Biotin metabolism [PATH:ko00780]	birA; BirA family transcriptional regulator, biotin operon repressor / biotin---[acetyl-CoA-carboxylase] ligase [EC:6.3.4.15]
muhy01000002_pro_40	E262	Ca. P. novymonadis	yes	COG2945	Alpha/beta superfamily hydrolase	R	General function prediction only	NA	NA	NA	NA	NA
muhy01000002_pro_41	E262	Ca. P. novymonadis	yes	COG1686	D-alanyl-D-alanine carboxypeptidase	M	Cell wall/membrane/envelope biogenesis	K07258	09100 Metabolism	09107 Glycan biosynthesis and metabolism	00550 Peptidoglycan biosynthesis [PATH:ko00550]	dacC, dacA, dacD; serine-type D-Ala-D-Ala carboxypeptidase (penicillin-binding protein 5/6) [EC:3.4.16.4]
muhy01000002_pro_42	E262	Ca. P. novymonadis	yes	COG0321	Lipoate-protein ligase B	H	Coenzyme transport and metabolism	K03801	09100 Metabolism	09108 Metabolism of cofactors and vitamins	00785 Lipoic acid metabolism [PATH:ko00785]	lipB; lipoyl(octanoyl) transferase [EC:2.3.1.181]
muhy01000002_pro_43	E262	Ca. P. novymonadis	yes	COG0320	Lipoate synthase	H	Coenzyme transport and metabolism	K03644	09100 Metabolism	09108 Metabolism of cofactors and vitamins	00785 Lipoic acid metabolism [PATH:ko00785]	lipA; lipoyl synthase [EC:2.8.1.8]
muhy01000002_pro_44	E262	Ca. P. novymonadis	yes	COG2960	Uncharacterized conserved protein YqiC, BMFP domain	S	Function unknown	NA	NA	NA	NA	NA
muhy01000002_pro_45	E262	Ca. P. novymonadis	no	NA	NA	NA	NA	NA	NA	NA	NA	NA
muhy01000002_pro_46	E262	Ca. P. novymonadis	yes	NA	NA	NA	NA	NA	NA	NA	NA	NA
muhy01000002_pro_47	E262	Ca. P. novymonadis	yes	COG0189	Glutathione synthase/RimK-type ligase, ATP-grasp superfamily	H	Coenzyme transport and metabolism	K01920	09100 Metabolism	09105 Amino acid metabolism	00270 Cysteine and methionine metabolism [PATH:ko00270]	gshB; glutathione synthase [EC:6.3.2.3]
muhy01000002_pro_48	E262	Ca. P. novymonadis	yes	COG2893	Phosphotransferase system, mannose/fructose-specific component IIA	G	Carbohydrate transport and metabolism	K02793	09100 Metabolism	09101 Carbohydrate metabolism	00051 Fructose and mannose metabolism [PATH:ko00051]	PTS-Man-EIIA, manX; PTS system, mannose-specific IIA component [EC:2.7.1.191]
muhy01000002_pro_49	E262	Ca. P. novymonadis	yes	COG1925	Phosphotransferase system, HPr and related phosphotransfer proteins	T	Signal transduction mechanisms	K11189	09180 Brite Hierarchies	09183 Protein families: signaling and cellular processes	02000 Transporters [BR:ko02000]	PTS-HPR; phosphocarrier protein
muhy01000002_pro_50	E262	Ca. P. novymonadis	yes	COG1080	Phosphoenolpyruvate-protein kinase (PTS system EI component in bacteria)	G	Carbohydrate transport and metabolism	K08483	09130 Environmental Information Processing	09131 Membrane transport	02060 Phosphotransferase system (PTS) [PATH:ko02060]	PTS-EI.PTSI, ptsI; phosphotransferase system, enzyme I, PtsI [EC:2.7.3.9]
muhy01000002_pro_51	E262	Ca. P. novymonadis	yes	COG0476	Molybdopterin or thiamine biosynthesis adenylyltransferase	H	Coenzyme transport and metabolism	NA	NA	NA	NA	NA
muhy01000002_pro_52	E262	Ca. P. novymonadis	yes	COG0793	C-terminal processing protease CtpA/Prc, contains a PDZ domain	O	Posttranslational modification, protein turnover, chaperones	K03797	09180 Brite Hierarchies	09181 Protein families: metabolism	01002 Peptidases [BR:ko01002]	E3.4.21.102, prc, ctpA; carboxyl-terminal processing protease [EC:3.4.21.102]
muhy01000002_pro_53	E262	Ca. P. novymonadis	yes	COG0588	Phosphoglycerate mutase (BPG-dependent)	G	Carbohydrate transport and metabolism	K01834	09100 Metabolism	09101 Carbohydrate metabolism	00010 Glycolysis / Gluconeogenesis [PATH:ko00010]	PGAM, gpmA; 2,3-bisphosphoglycerate-dependent phosphoglycerate mutase [EC:5.4.2.11]
muhy01000002_pro_54	E262	Ca. P. novymonadis	yes	COG0607	Rhodanese-related sulfurtransferase	P	Inorganic ion transport and metabolism	NA	NA	NA	NA	NA
muhy01000002_pro_55	E262	Ca. P. novymonadis	yes	COG0695	Glutaredoxin	O	Posttranslational modification, protein turnover, chaperones	K03676	09180 Brite Hierarchies	09182 Protein families: genetic information processing	03110 Chaperones and folding catalysts [BR:ko03110]	grxC, GLRX, GLRX2; glutaredoxin 3
muhy01000002_pro_56	E262	Ca. P. novymonadis	yes	COG1952	Preprotein translocase subunit SecB	U	Intracellular trafficking, secretion, and vesicular transport	NA	NA	NA	NA	NA
muhy01000002_pro_57	E262	Ca. P. novymonadis	yes	COG0240	Glycerol-3-phosphate dehydrogenase	C	Energy production and conversion	K00057	09100 Metabolism	09103 Lipid metabolism	00564 Glycerophospholipid metabolism [PATH:ko00564]	gpsA; glycerol-3-phosphate dehydrogenase (NAD(P)+) [EC:1.1.1.94]
muhy01000002_pro_58	E262	Ca. P. novymonadis	yes	COG0219	tRNA(Leu) C34 or U34 (ribose-2'-O)-methylase TrmL, contains SPOUT domain	J	Translation, ribosomal structure and biogenesis	K03216	09180 Brite Hierarchies	09182 Protein families: genetic information processing	03016 Transfer RNA biogenesis [BR:ko03016]	trmL, cspR; tRNA (cytidine/uridine-2'-O-)-methyltransferase [EC:2.1.1.207]
muhy01000002_pro_59	E262	Ca. P. novymonadis	yes	COG2226	Ubiquinone/menaquinone biosynthesis C-methylase UbiE	H	Coenzyme transport and metabolism	K02169	09100 Metabolism	09108 Metabolism of cofactors and vitamins	00780 Biotin metabolism [PATH:ko00780]	bioC; malonyl-CoA O-methyltransferase [EC:2.1.1.197]
muhy01000002_pro_60	E262	Ca. P. novymonadis	yes	COG1612	Heme A synthase	H	Coenzyme transport and metabolism	NA	NA	NA	NA	NA
muhy01000002_pro_61	E262	Ca. P. novymonadis	yes	COG0109	Polyprenyltransferase (heme O synthase)	H	Coenzyme transport and metabolism	K02257	09100 Metabolism	09102 Energy metabolism	00190 Oxidative phosphorylation [PATH:ko00190]	COX10, ctaB, cyoE; heme o synthase [EC:2.5.1.141]
muhy01000002_pro_62	E262	Ca. P. novymonadis	yes	COG1999	Cytochrome oxidase Cu insertion factor, SCO1/SenC/PrrC family	O	Posttranslational modification, protein turnover, chaperones	K07152	09180 Brite Hierarchies	09182 Protein families: genetic information processing	03029 Mitochondrial biogenesis [BR:ko03029]	SCO1_2; protein SCO1/2
muhy01000002_pro_63	E262	Ca. P. novymonadis	yes	NA	NA	NA	NA	NA	NA	NA	NA	NA
muhy01000002_pro_64	E262	Ca. P. novymonadis	yes	COG1294	Cytochrome bd-type quinol oxidase, subunit 2	C	Energy production and conversion	K00426	09100 Metabolism	09102 Energy metabolism	00190 Oxidative phosphorylation [PATH:ko00190]	cydB; cytochrome bd ubiquinol oxidase subunit II [EC:7.1.1.7]
muhy01000002_pro_65	E262	Ca. P. novymonadis	yes	COG1271	Cytochrome bd-type quinol oxidase, subunit 1	C	Energy production and conversion	K00425	09100 Metabolism	09102 Energy metabolism	00190 Oxidative phosphorylation [PATH:ko00190]	cydA; cytochrome bd ubiquinol oxidase subunit I [EC:7.1.1.7]
muhy01000002_pro_66	E262	Ca. P. novymonadis	yes	NA	NA	NA	NA	NA	NA	NA	NA	NA
muhy01000002_pro_67	E262	Ca. P. novymonadis	yes	COG0568	DNA-directed RNA polymerase, sigma subunit (sigma70/sigma32)	K	Transcription	K03089	09180 Brite Hierarchies	09182 Protein families: genetic information processing	03021 Transcription machinery [BR:ko03021]	rpoH; RNA polymerase sigma-32 factor
muhy01000002_pro_68	E262	Ca. P. novymonadis	yes	COG1279	Arginine exporter protein ArgO	E	Amino acid transport and metabolism	K06895	09180 Brite Hierarchies	09183 Protein families: signaling and cellular processes	02000 Transporters [BR:ko02000]	lysE, argO; L-lysine exporter family protein LysE/ArgO
muhy01000002_pro_69	E262	Ca. P. novymonadis	no	NA	NA	NA	NA	NA	NA	NA	NA	NA
muhy01000002_pro_70	E262	Ca. P. novymonadis	yes	COG0552	Signal recognition particle GTPase	U	Intracellular trafficking, secretion, and vesicular transport	K03110	09120 Genetic Information Processing	09123 Folding, sorting and degradation	03060 Protein export [PATH:ko03060]	ftsY; fused signal recognition particle receptor
muhy01000002_pro_71	E262	Ca. P. novymonadis	yes	COG0742	16S rRNA G966 N2-methylase RsmD	J	Translation, ribosomal structure and biogenesis	NA	NA	NA	NA	NA
muhy01000002_pro_72	E262	Ca. P. novymonadis	yes	COG0669	Phosphopantetheine adenylyltransferase	H	Coenzyme transport and metabolism	NA	NA	NA	NA	NA
muhy01000002_pro_73	E262	Ca. P. novymonadis	yes	COG1143	Formate hydrogenlyase subunit 6/NADH:ubiquinone oxidoreductase 23 kD subunit (chain I)	C	Energy production and conversion	K05337	09190 Not Included in Pathway or Brite	09191 Unclassified: metabolism	99982 Energy metabolism	fer; ferredoxin
muhy01000002_pro_74	E262	Ca. P. novymonadis	yes	COG0193	Peptidyl-tRNA hydrolase	J	Translation, ribosomal structure and biogenesis	K01056	09180 Brite Hierarchies	09182 Protein families: genetic information processing	03012 Translation factors [BR:ko03012]	PTH1, pth, spoVC; peptidyl-tRNA hydrolase, PTH1 family [EC:3.1.1.29]
muhy01000002_pro_75	E262	Ca. P. novymonadis	yes	COG1825	Ribosomal protein L25 (general stress protein Ctc)	J	Translation, ribosomal structure and biogenesis	K02897	09120 Genetic Information Processing	09122 Translation	03010 Ribosome [PATH:ko03010]	RP-L25, rplY; large subunit ribosomal protein L25
muhy01000002_pro_76	E262	Ca. P. novymonadis	yes	COG0462	Phosphoribosylpyrophosphate synthetase	F	Nucleotide transport and metabolism	K00948	09100 Metabolism	09101 Carbohydrate metabolism	00030 Pentose phosphate pathway [PATH:ko00030]	PRPS, prsA; ribose-phosphate pyrophosphokinase [EC:2.7.6.1]
muhy01000002_pro_77	E262	Ca. P. novymonadis	yes	COG1947	4-diphosphocytidyl-2C-methyl-D-erythritol kinase	I	Lipid transport and metabolism	K00919	09100 Metabolism	09109 Metabolism of terpenoids and polyketides	00900 Terpenoid backbone biosynthesis [PATH:ko00900]	ispE; 4-diphosphocytidyl-2-C-methyl-D-erythritol kinase [EC:2.7.1.148]
muhy01000002_pro_78	E262	Ca. P. novymonadis	yes	COG3017	Outer membrane lipoprotein LolB, involved in outer membrane biogenesis	M	Cell wall/membrane/envelope biogenesis	NA	NA	NA	NA	NA
muhy01000002_pro_79	E262	Ca. P. novymonadis	yes	COG5010	Flp pilus assembly protein TadD, contains TPR repeats	U	Intracellular trafficking, secretion, and vesicular transport	NA	NA	NA	NA	NA
muhy01000002_pro_80	E262	Ca. P. novymonadis	yes	COG1194	Adenine-specific DNA glycosylase, acts on AG and A-oxoG pairs	L	Replication, recombination and repair	K03575	09120 Genetic Information Processing	09124 Replication and repair	03410 Base excision repair [PATH:ko03410]	mutY; A/G-specific adenine glycosylase [EC:3.2.2.31]
muhy01000002_pro_81	E262	Ca. P. novymonadis	yes	COG1660	RNase adaptor protein for sRNA GlmZ degradation, contains a P-loop ATPase domain	T	Signal transduction mechanisms	K06958	09180 Brite Hierarchies	09182 Protein families: genetic information processing	03019 Messenger RNA biogenesis [BR:ko03019]	rapZ; RNase adapter protein RapZ
muhy01000002_pro_82	E262	Ca. P. novymonadis	yes	COG1493	Serine kinase of the HPr protein, regulates carbohydrate metabolism	T	Signal transduction mechanisms	K06023	09190 Not Included in Pathway or Brite	09191 Unclassified: metabolism	99980 Enzymes with EC numbers	hprK, ptsK; HPr kinase/phosphorylase [EC:2.7.11.- 2.7.4.-]
muhy01000002_pro_83	E262	Ca. P. novymonadis	yes	COG1762	Phosphotransferase system mannitol/fructose-specific IIA domain (Ntr-type)	G	Carbohydrate transport and metabolism	NA	NA	NA	NA	NA
muhy01000002_pro_84	E262	Ca. P. novymonadis	yes	COG1544	Ribosome-associated translation inhibitor RaiA	J	Translation, ribosomal structure and biogenesis	NA	NA	NA	NA	NA
muhy01000002_pro_85	E262	Ca. P. novymonadis	yes	COG1137	ABC-type lipopolysaccharide export system, ATPase component	M	Cell wall/membrane/envelope biogenesis	K06861	09130 Environmental Information Processing	09131 Membrane transport	02010 ABC transporters [PATH:ko02010]	lptB; lipopolysaccharide export system ATP-binding protein [EC:3.6.3.-]
muhy01000002_pro_86	E262	Ca. P. novymonadis	yes	COG1934	Lipopolysaccharide export system protein LptA	M	Cell wall/membrane/envelope biogenesis	NA	NA	NA	NA	NA
muhy01000002_pro_87	E262	Ca. P. novymonadis	yes	COG3117	Lipopolysaccharide export system protein LptC	M	Cell wall/membrane/envelope biogenesis	NA	NA	NA	NA	NA
muhy01000002_pro_88	E262	Ca. P. novymonadis	yes	COG1778	3-deoxy-D-manno-octulosonate 8-phosphate phosphatase KdsC and related HAD superfamily phosphatases	M	Cell wall/membrane/envelope biogenesis	K03270	09100 Metabolism	09107 Glycan biosynthesis and metabolism	00540 Lipopolysaccharide biosynthesis [PATH:ko00540]	kdsC; 3-deoxy-D-manno-octulosonate 8-phosphate phosphatase (KDO 8-P phosphatase) [EC:3.1.3.45]
muhy01000002_pro_89	E262	Ca. P. novymonadis	yes	COG0794	D-arabinose 5-phosphate isomerase GutQ	G	Carbohydrate transport and metabolism	K06041	09100 Metabolism	09107 Glycan biosynthesis and metabolism	00540 Lipopolysaccharide biosynthesis [PATH:ko00540]	kdsD, kpsF; arabinose-5-phosphate isomerase [EC:5.3.1.13]
muhy01000002_pro_90	E262	Ca. P. novymonadis	yes	COG0628	Predicted PurR-regulated permease PerM	R	General function prediction only	NA	NA	NA	NA	NA
muhy01000002_pro_91	E262	Ca. P. novymonadis	yes	COG0178	Excinuclease UvrABC ATPase subunit	L	Replication, recombination and repair	K03701	09120 Genetic Information Processing	09124 Replication and repair	03420 Nucleotide excision repair [PATH:ko03420]	uvrA; excinuclease ABC subunit A
muhy01000002_pro_92	E262	Ca. P. novymonadis	yes	COG2814	Predicted arabinose efflux permease, MFS family	G	Carbohydrate transport and metabolism	NA	NA	NA	NA	NA
muhy01000002_pro_93	E262	Ca. P. novymonadis	yes	COG0629	Single-stranded DNA-binding protein	L	Replication, recombination and repair	K03111	09120 Genetic Information Processing	09124 Replication and repair	03030 DNA replication [PATH:ko03030]	ssb; single-strand DNA-binding protein
muhy01000002_pro_94	E262	Ca. P. novymonadis	yes	COG0632	Holliday junction resolvasome RuvABC DNA-binding subunit	L	Replication, recombination and repair	K03550	09120 Genetic Information Processing	09124 Replication and repair	03440 Homologous recombination [PATH:ko03440]	ruvA; holliday junction DNA helicase RuvA [EC:3.6.4.12]
muhy01000002_pro_95	E262	Ca. P. novymonadis	no	NA	NA	NA	NA	NA	NA	NA	NA	NA
muhy01000003_pro_1	E262	Ca. P. novymonadis	yes	COG0480	Translation elongation factor EF-G, a GTPase	J	Translation, ribosomal structure and biogenesis	K02355	09180 Brite Hierarchies	09182 Protein families: genetic information processing	03012 Translation factors [BR:ko03012]	fusA, GFM, EFG; elongation factor G
muhy01000003_pro_2	E262	Ca. P. novymonadis	yes	COG0049	Ribosomal protein S7	J	Translation, ribosomal structure and biogenesis	K02992	09120 Genetic Information Processing	09122 Translation	03010 Ribosome [PATH:ko03010]	RP-S7, MRPS7, rpsG; small subunit ribosomal protein S7
muhy01000003_pro_3	E262	Ca. P. novymonadis	yes	COG0048	Ribosomal protein S12	J	Translation, ribosomal structure and biogenesis	K02950	09120 Genetic Information Processing	09122 Translation	03010 Ribosome [PATH:ko03010]	RP-S12, MRPS12, rpsL; small subunit ribosomal protein S12
muhy01000003_pro_4	E262	Ca. P. novymonadis	yes	COG0137	Argininosuccinate synthase	E	Amino acid transport and metabolism	NA	NA	NA	NA	NA
muhy01000003_pro_5	E262	Ca. P. novymonadis	no	NA	NA	NA	NA	NA	NA	NA	NA	NA
muhy01000003_pro_6	E262	Ca. P. novymonadis	yes	COG0449	Glucosamine 6-phosphate synthetase, contains amidotransferase and phosphosugar isomerase domains	M	Cell wall/membrane/envelope biogenesis	K00820	09100 Metabolism	09101 Carbohydrate metabolism	00520 Amino sugar and nucleotide sugar metabolism [PATH:ko00520]	glmS, GFPT; glucosamine---fructose-6-phosphate aminotransferase (isomerizing) [EC:2.6.1.16]
muhy01000003_pro_7	E262	Ca. P. novymonadis	yes	COG1207	Bifunctional protein GlmU, N-acetylglucosamine-1-phosphate-uridyltransferase/glucosamine-1-phosphate-acetyltransferase	M	Cell wall/membrane/envelope biogenesis	K04042	09100 Metabolism	09101 Carbohydrate metabolism	00520 Amino sugar and nucleotide sugar metabolism [PATH:ko00520]	glmU; bifunctional UDP-N-acetylglucosamine pyrophosphorylase / Glucosamine-1-phosphate N-acetyltransferase [EC:2.7.7.23 2.3.1.157]
muhy01000003_pro_8	E262	Ca. P. novymonadis	yes	COG0037	tRNA(Ile)-lysidine synthase TilS/MesJ	J	Translation, ribosomal structure and biogenesis	K14058	09180 Brite Hierarchies	09182 Protein families: genetic information processing	03016 Transfer RNA biogenesis [BR:ko03016]	ttcA; tRNA 2-thiocytidine biosynthesis protein TtcA
muhy01000003_pro_9	E262	Ca. P. novymonadis	yes	COG1539	Dihydroneopterin aldolase	H	Coenzyme transport and metabolism	NA	NA	NA	NA	NA
muhy01000003_pro_10	E262	Ca. P. novymonadis	yes	COG1028	NAD(P)-dependent dehydrogenase, short-chain alcohol dehydrogenase family	I	Lipid transport and metabolism	NA	NA	NA	NA	NA
muhy01000003_pro_11	E262	Ca. P. novymonadis	yes	COG1565	SAM-dependent methyltransferase, MidA family	R	General function prediction only	NA	NA	NA	NA	NA
muhy01000003_pro_12	E262	Ca. P. novymonadis	yes	COG0617	tRNA nucleotidyltransferase/poly(A) polymerase	J	Translation, ribosomal structure and biogenesis	K00974	09120 Genetic Information Processing	09122 Translation	03013 RNA transport [PATH:ko03013]	cca; tRNA nucleotidyltransferase (CCA-adding enzyme) [EC:2.7.7.72 3.1.3.- 3.1.4.-]
muhy01000003_pro_13	E262	Ca. P. novymonadis	yes	COG0212	5-formyltetrahydrofolate cyclo-ligase	H	Coenzyme transport and metabolism	NA	NA	NA	NA	NA
muhy01000003_pro_14	E262	Ca. P. novymonadis	yes	COG1189	Predicted rRNA methylase YqxC, contains S4 and FtsJ domains	J	Translation, ribosomal structure and biogenesis	K06442	09180 Brite Hierarchies	09182 Protein families: genetic information processing	03009 Ribosome biogenesis [BR:ko03009]	tlyA; 23S rRNA (cytidine1920-2'-O)/16S rRNA (cytidine1409-2'-O)-methyltransferase [EC:2.1.1.226 2.1.1.227]
muhy01000003_pro_15	E262	Ca. P. novymonadis	yes	COG0708	Exonuclease III	L	Replication, recombination and repair	K01142	09120 Genetic Information Processing	09124 Replication and repair	03410 Base excision repair [PATH:ko03410]	E3.1.11.2, xthA; exodeoxyribonuclease III [EC:3.1.11.2]
muhy01000003_pro_16	E262	Ca. P. novymonadis	yes	NA	NA	NA	NA	K08218	09160 Human Diseases	09175 Drug resistance: Antimicrobial	01501 beta-Lactam resistance [PATH:ko01501]	ampG; MFS transporter, PAT family, beta-lactamase induction signal transducer AmpG
muhy01000003_pro_17	E262	Ca. P. novymonadis	yes	COG0548	Acetylglutamate kinase	E	Amino acid transport and metabolism	K00930	09100 Metabolism	09105 Amino acid metabolism	00220 Arginine biosynthesis [PATH:ko00220]	argB; acetylglutamate kinase [EC:2.7.2.8]
muhy01000003_pro_18	E262	Ca. P. novymonadis	yes	COG2847	Copper(I)-binding protein	P	Inorganic ion transport and metabolism	NA	NA	NA	NA	NA
muhy01000003_pro_19	E262	Ca. P. novymonadis	yes	COG1734	RNA polymerase-binding transcription factor DksA	J	Translation, ribosomal structure and biogenesis	NA	NA	NA	NA	NA
muhy01000003_pro_20	E262	Ca. P. novymonadis	yes	COG0523	GTPase, G3E family	R	General function prediction only	NA	NA	NA	NA	NA
muhy01000003_pro_21	E262	Ca. P. novymonadis	yes	COG4973	Site-specific recombinase XerC	L	Replication, recombination and repair	NA	NA	NA	NA	NA
muhy01000003_pro_22	E262	Ca. P. novymonadis	yes	COG0253	Diaminopimelate epimerase	E	Amino acid transport and metabolism	K01778	09100 Metabolism	09105 Amino acid metabolism	00300 Lysine biosynthesis [PATH:ko00300]	dapF; diaminopimelate epimerase [EC:5.1.1.7]
muhy01000003_pro_23	E262	Ca. P. novymonadis	yes	COG1560	Lauroyl/myristoyl acyltransferase	I	Lipid transport and metabolism	K02517	09100 Metabolism	09107 Glycan biosynthesis and metabolism	00540 Lipopolysaccharide biosynthesis [PATH:ko00540]	lpxL, htrB; Kdo2-lipid IVA lauroyltransferase [EC:2.3.1.241]
muhy01000003_pro_24	E262	Ca. P. novymonadis	yes	COG0192	S-adenosylmethionine synthetase	H	Coenzyme transport and metabolism	K00789	09100 Metabolism	09105 Amino acid metabolism	00270 Cysteine and methionine metabolism [PATH:ko00270]	metK; S-adenosylmethionine synthetase [EC:2.5.1.6]
muhy01000003_pro_25	E262	Ca. P. novymonadis	yes	COG0736	Phosphopantetheinyl transferase (holo-ACP synthase)	I	Lipid transport and metabolism	NA	NA	NA	NA	NA
muhy01000003_pro_26	E262	Ca. P. novymonadis	yes	COG0854	Pyridoxine 5'-phosphate synthase PdxJ	H	Coenzyme transport and metabolism	K03474	09100 Metabolism	09108 Metabolism of cofactors and vitamins	00750 Vitamin B6 metabolism [PATH:ko00750]	pdxJ; pyridoxine 5-phosphate synthase [EC:2.6.99.2]
muhy01000003_pro_27	E262	Ca. P. novymonadis	yes	COG1381	Recombinational DNA repair protein (RecF pathway)	L	Replication, recombination and repair	K03584	09120 Genetic Information Processing	09124 Replication and repair	03440 Homologous recombination [PATH:ko03440]	recO; DNA repair protein RecO (recombination protein O)
muhy01000003_pro_28	E262	Ca. P. novymonadis	yes	COG1159	GTPase Era, involved in 16S rRNA processing	J	Translation, ribosomal structure and biogenesis	K03595	09180 Brite Hierarchies	09182 Protein families: genetic information processing	03009 Ribosome biogenesis [BR:ko03009]	era, ERAL1; GTPase
muhy01000003_pro_29	E262	Ca. P. novymonadis	yes	COG0571	dsRNA-specific ribonuclease	K	Transcription	K03685	09120 Genetic Information Processing	09122 Translation	03008 Ribosome biogenesis in eukaryotes [PATH:ko03008]	rnc, DROSHA, RNT1; ribonuclease III [EC:3.1.26.3]
muhy01000003_pro_30	E262	Ca. P. novymonadis	yes	COG0681	Signal peptidase I	U	Intracellular trafficking, secretion, and vesicular transport	K03100	09120 Genetic Information Processing	09123 Folding, sorting and degradation	03060 Protein export [PATH:ko03060]	lepB; signal peptidase I [EC:3.4.21.89]
muhy01000003_pro_31	E262	Ca. P. novymonadis	yes	COG0481	Translation elongation factor EF-4, membrane-bound GTPase	J	Translation, ribosomal structure and biogenesis	K03596	09160 Human Diseases	09171 Infectious diseases: Bacterial	05134 Legionellosis [PATH:ko05134]	lepA; GTP-binding protein LepA
muhy01000003_pro_32	E262	Ca. P. novymonadis	yes	COG0304	3-oxoacyl-(acyl-carrier-protein) synthase	I	Lipid transport and metabolism	K09458	09100 Metabolism	09103 Lipid metabolism	00061 Fatty acid biosynthesis [PATH:ko00061]	fabF; 3-oxoacyl-[acyl-carrier-protein] synthase II [EC:2.3.1.179]
muhy01000003_pro_33	E262	Ca. P. novymonadis	yes	COG0236	Acyl carrier protein	I	Lipid transport and metabolism	K02078	09100 Metabolism	09103 Lipid metabolism	00061 Fatty acid biosynthesis [PATH:ko00061]	acpP; acyl carrier protein
muhy01000003_pro_34	E262	Ca. P. novymonadis	yes	COG1028	NAD(P)-dependent dehydrogenase, short-chain alcohol dehydrogenase family	I	Lipid transport and metabolism	K00059	09100 Metabolism	09103 Lipid metabolism	00061 Fatty acid biosynthesis [PATH:ko00061]	fabG; 3-oxoacyl-[acyl-carrier protein] reductase [EC:1.1.1.100]
muhy01000003_pro_35	E262	Ca. P. novymonadis	yes	COG0331	Malonyl CoA-acyl carrier protein transacylase	I	Lipid transport and metabolism	K00645	09100 Metabolism	09103 Lipid metabolism	00061 Fatty acid biosynthesis [PATH:ko00061]	fabD; [acyl-carrier-protein] S-malonyltransferase [EC:2.3.1.39]
muhy01000003_pro_36	E262	Ca. P. novymonadis	yes	COG0332	3-oxoacyl-[acyl-carrier-protein] synthase III	I	Lipid transport and metabolism	K00648	09100 Metabolism	09103 Lipid metabolism	00061 Fatty acid biosynthesis [PATH:ko00061]	fabH; 3-oxoacyl-[acyl-carrier-protein] synthase III [EC:2.3.1.180]
muhy01000003_pro_37	E262	Ca. P. novymonadis	yes	COG0416	Fatty acid/phospholipid biosynthesis enzyme	I	Lipid transport and metabolism	K03621	09100 Metabolism	09103 Lipid metabolism	00561 Glycerolipid metabolism [PATH:ko00561]	plsX; phosphate acyltransferase [EC:2.3.1.274]
muhy01000003_pro_38	E262	Ca. P. novymonadis	yes	COG0333	Ribosomal protein L32	J	Translation, ribosomal structure and biogenesis	NA	NA	NA	NA	NA
muhy01000003_pro_39	E262	Ca. P. novymonadis	yes	COG1399	Uncharacterized metal-binding protein YceD, DUF177 family	S	Function unknown	NA	NA	NA	NA	NA
muhy01000003_pro_40	E262	Ca. P. novymonadis	yes	COG0424	Predicted house-cleaning NTP pyrophosphatase, Maf/HAM1 superfamily	Q	Secondary metabolites biosynthesis, transport and catabolism	NA	NA	NA	NA	NA
muhy01000003_pro_41	E262	Ca. P. novymonadis	yes	COG0616	Periplasmic serine protease, ClpP class	O	Posttranslational modification, protein turnover, chaperones	K04773	09180 Brite Hierarchies	09181 Protein families: metabolism	01002 Peptidases [BR:ko01002]	sppA; protease IV [EC:3.4.21.-]
muhy01000003_pro_42	E262	Ca. P. novymonadis	yes	COG2146	Ferredoxin subunit of nitrite reductase or a ring-hydroxylating dioxygenase	P	Inorganic ion transport and metabolism	NA	NA	NA	NA	NA
muhy01000003_pro_43	E262	Ca. P. novymonadis	yes	COG0546	Phosphoglycolate phosphatase, HAD superfamily	C	Energy production and conversion	K01091	09100 Metabolism	09101 Carbohydrate metabolism	00630 Glyoxylate and dicarboxylate metabolism [PATH:ko00630]	gph; phosphoglycolate phosphatase [EC:3.1.3.18]
muhy01000003_pro_44	E262	Ca. P. novymonadis	yes	COG0564	Pseudouridylate synthase, 23S rRNA- or tRNA-specific	J	Translation, ribosomal structure and biogenesis	K06180	09180 Brite Hierarchies	09182 Protein families: genetic information processing	03009 Ribosome biogenesis [BR:ko03009]	rluD; 23S rRNA pseudouridine1911/1915/1917 synthase [EC:5.4.99.23]
muhy01000003_pro_45	E262	Ca. P. novymonadis	yes	COG1530	Ribonuclease G or E	J	Translation, ribosomal structure and biogenesis	K08300	09120 Genetic Information Processing	09123 Folding, sorting and degradation	03018 RNA degradation [PATH:ko03018]	rne; ribonuclease E [EC:3.1.26.12]
muhy01000003_pro_46	E262	Ca. P. novymonadis	yes	NA	NA	NA	NA	NA	NA	NA	NA	NA
muhy01000003_pro_47	E262	Ca. P. novymonadis	yes	COG1322	DNA anti-recombination protein (rearrangement mutator) RmuC	L	Replication, recombination and repair	NA	NA	NA	NA	NA
muhy01000003_pro_48	E262	Ca. P. novymonadis	yes	COG1055	Na+/H+ antiporter NhaD or related arsenite permease	P	Inorganic ion transport and metabolism	NA	NA	NA	NA	NA
muhy01000003_pro_49	E262	Ca. P. novymonadis	yes	COG1146	NAD-dependent dihydropyrimidine dehydrogenase, PreA subunit	F	Nucleotide transport and metabolism	K05524	09190 Not Included in Pathway or Brite	09191 Unclassified: metabolism	99982 Energy metabolism	fdxA; ferredoxin
muhy01000003_pro_50	E262	Ca. P. novymonadis	yes	COG1253	Hemolysin or related protein, contains CBS domains	R	General function prediction only	NA	NA	NA	NA	NA
muhy01000003_pro_51	E262	Ca. P. novymonadis	yes	COG0604	NADPH:quinone reductase or related Zn-dependent oxidoreductase	C	Energy production and conversion	NA	NA	NA	NA	NA
muhy01000003_pro_52	E262	Ca. P. novymonadis	yes	COG0217	Transcriptional and/or translational regulatory protein YebC/TACO1	K	Transcription	NA	NA	NA	NA	NA
muhy01000003_pro_53	E262	Ca. P. novymonadis	yes	COG0151	Phosphoribosylamine-glycine ligase	F	Nucleotide transport and metabolism	K01945	09100 Metabolism	09104 Nucleotide metabolism	00230 Purine metabolism [PATH:ko00230]	purD; phosphoribosylamine---glycine ligase [EC:6.3.4.13]
muhy01000003_pro_54	E262	Ca. P. novymonadis	yes	COG0408	Coproporphyrinogen III oxidase	H	Coenzyme transport and metabolism	K00228	09100 Metabolism	09108 Metabolism of cofactors and vitamins	00860 Porphyrin and chlorophyll metabolism [PATH:ko00860]	CPOX, hemF; coproporphyrinogen III oxidase [EC:1.3.3.3]
muhy01000003_pro_55	E262	Ca. P. novymonadis	yes	COG1057	Nicotinic acid mononucleotide adenylyltransferase	H	Coenzyme transport and metabolism	NA	NA	NA	NA	NA
muhy01000003_pro_56	E262	Ca. P. novymonadis	yes	COG0799	Ribosomal silencing factor RsfS, regulates association of 30S and 50S subunits	J	Translation, ribosomal structure and biogenesis	K09710	09180 Brite Hierarchies	09182 Protein families: genetic information processing	03009 Ribosome biogenesis [BR:ko03009]	ybeB; ribosome-associated protein
muhy01000003_pro_57	E262	Ca. P. novymonadis	yes	COG1530	Ribonuclease G or E	J	Translation, ribosomal structure and biogenesis	K08301	09180 Brite Hierarchies	09182 Protein families: genetic information processing	03019 Messenger RNA biogenesis [BR:ko03019]	rng, cafA; ribonuclease G [EC:3.1.26.-]
muhy01000003_pro_58	E262	Ca. P. novymonadis	yes	COG0053	Divalent metal cation (Fe/Co/Zn/Cd) transporter	P	Inorganic ion transport and metabolism	NA	NA	NA	NA	NA
muhy01000003_pro_59	E262	Ca. P. novymonadis	yes	COG1898	dTDP-4-dehydrorhamnose 3,5-epimerase or related enzyme	M	Cell wall/membrane/envelope biogenesis	K01790	09100 Metabolism	09109 Metabolism of terpenoids and polyketides	00523 Polyketide sugar unit biosynthesis [PATH:ko00523]	rfbC, rmlC; dTDP-4-dehydrorhamnose 3,5-epimerase [EC:5.1.3.13]
muhy01000003_pro_60	E262	Ca. P. novymonadis	yes	COG1088	dTDP-D-glucose 4,6-dehydratase	M	Cell wall/membrane/envelope biogenesis	K01710	09100 Metabolism	09109 Metabolism of terpenoids and polyketides	00523 Polyketide sugar unit biosynthesis [PATH:ko00523]	E4.2.1.46, rfbB, rffG; dTDP-glucose 4,6-dehydratase [EC:4.2.1.46]
muhy01000003_pro_61	E262	Ca. P. novymonadis	yes	COG1132	ABC-type multidrug transport system, ATPase and permease component	V	Defense mechanisms	K11085	09130 Environmental Information Processing	09131 Membrane transport	02010 ABC transporters [PATH:ko02010]	msbA; ATP-binding cassette, subfamily B, bacterial MsbA [EC:3.6.3.-]
muhy01000003_pro_62	E262	Ca. P. novymonadis	yes	COG0587	DNA polymerase III, alpha subunit	L	Replication, recombination and repair	K02337	09120 Genetic Information Processing	09124 Replication and repair	03030 DNA replication [PATH:ko03030]	dnaE; DNA polymerase III subunit alpha [EC:2.7.7.7]
muhy01000003_pro_63	E262	Ca. P. novymonadis	yes	COG1054	Predicted sulfurtransferase	R	General function prediction only	K07146	09190 Not Included in Pathway or Brite	09194 Poorly characterized	99996 General function prediction only	K07146; UPF0176 protein
muhy01000003_pro_64	E262	Ca. P. novymonadis	yes	COG0513	Superfamily II DNA and RNA helicase	L	Replication, recombination and repair	NA	NA	NA	NA	NA
muhy01000003_pro_65	E262	Ca. P. novymonadis	yes	COG0422	Thiamine biosynthesis protein ThiC	H	Coenzyme transport and metabolism	K03147	09100 Metabolism	09108 Metabolism of cofactors and vitamins	00730 Thiamine metabolism [PATH:ko00730]	thiC; phosphomethylpyrimidine synthase [EC:4.1.99.17]
muhy01000003_pro_66	E262	Ca. P. novymonadis	yes	COG0507	ATP-dependent exoDNAse (exonuclease V), alpha subunit, helicase superfamily I	L	Replication, recombination and repair	NA	NA	NA	NA	NA
muhy01000003_pro_67	E262	Ca. P. novymonadis	yes	COG1074	ATP-dependent exoDNAse (exonuclease V) beta subunit (contains helicase and exonuclease domains)	L	Replication, recombination and repair	NA	NA	NA	NA	NA
muhy01000003_pro_68	E262	Ca. P. novymonadis	yes	COG1330	Exonuclease V gamma subunit	L	Replication, recombination and repair	K03583	09120 Genetic Information Processing	09124 Replication and repair	03440 Homologous recombination [PATH:ko03440]	recC; exodeoxyribonuclease V gamma subunit [EC:3.1.11.5]
muhy01000003_pro_69	E262	Ca. P. novymonadis	yes	COG1289	Uncharacterized membrane protein YccC	S	Function unknown	NA	NA	NA	NA	NA
muhy01000003_pro_70	E262	Ca. P. novymonadis	yes	COG3346	Cytochrome oxidase assembly protein ShyY1	O	Posttranslational modification, protein turnover, chaperones	K14998	09180 Brite Hierarchies	09182 Protein families: genetic information processing	03029 Mitochondrial biogenesis [BR:ko03029]	SURF1, SHY1; surfeit locus 1 family protein
muhy01000003_pro_71	E262	Ca. P. novymonadis	yes	COG2916	DNA-binding protein H-NS	K	Transcription	NA	NA	NA	NA	NA
muhy01000003_pro_72	E262	Ca. P. novymonadis	yes	COG2862	Uncharacterized membrane protein YqhA	S	Function unknown	NA	NA	NA	NA	NA
muhy01000003_pro_73	E262	Ca. P. novymonadis	yes	COG1951	Tartrate dehydratase alpha subunit/Fumarate hydratase class I, N-terminal domain	C	Energy production and conversion	K01676	09100 Metabolism	09101 Carbohydrate metabolism	00020 Citrate cycle (TCA cycle) [PATH:ko00020]	E4.2.1.2A, fumA, fumB; fumarate hydratase, class I [EC:4.2.1.2]
muhy01000003_pro_74	E262	Ca. P. novymonadis	yes	COG0796	Glutamate racemase	M	Cell wall/membrane/envelope biogenesis	K01776	09100 Metabolism	09106 Metabolism of other amino acids	00471 D-Glutamine and D-glutamate metabolism [PATH:ko00471]	murI; glutamate racemase [EC:5.1.1.3]
muhy01000003_pro_75	E262	Ca. P. novymonadis	yes	NA	NA	NA	NA	NA	NA	NA	NA	NA
muhy01000003_pro_76	E262	Ca. P. novymonadis	yes	COG0558	Phosphatidylglycerophosphate synthase	I	Lipid transport and metabolism	K00995	09100 Metabolism	09103 Lipid metabolism	00564 Glycerophospholipid metabolism [PATH:ko00564]	pgsA, PGS1; CDP-diacylglycerol---glycerol-3-phosphate 3-phosphatidyltransferase [EC:2.7.8.5]
muhy01000003_pro_77	E262	Ca. P. novymonadis	yes	COG0322	Excinuclease UvrABC, nuclease subunit	L	Replication, recombination and repair	K03703	09120 Genetic Information Processing	09124 Replication and repair	03420 Nucleotide excision repair [PATH:ko03420]	uvrC; excinuclease ABC subunit C
muhy01000003_pro_78	E262	Ca. P. novymonadis	yes	COG4394	Uncharacterized protein	S	Function unknown	NA	NA	NA	NA	NA
muhy01000003_pro_79	E262	Ca. P. novymonadis	yes	COG0231	Translation elongation factor P (EF-P)/translation initiation factor 5A (eIF-5A)	J	Translation, ribosomal structure and biogenesis	K02356	09180 Brite Hierarchies	09182 Protein families: genetic information processing	03012 Translation factors [BR:ko03012]	efp; elongation factor P
muhy01000004_pro_1	E262	Ca. P. novymonadis	yes	COG0051	Ribosomal protein S10	J	Translation, ribosomal structure and biogenesis	K02946	09120 Genetic Information Processing	09122 Translation	03010 Ribosome [PATH:ko03010]	RP-S10, MRPS10, rpsJ; small subunit ribosomal protein S10
muhy01000004_pro_2	E262	Ca. P. novymonadis	yes	COG0087	Ribosomal protein L3	J	Translation, ribosomal structure and biogenesis	K02906	09120 Genetic Information Processing	09122 Translation	03010 Ribosome [PATH:ko03010]	RP-L3, MRPL3, rplC; large subunit ribosomal protein L3
muhy01000004_pro_3	E262	Ca. P. novymonadis	yes	COG0088	Ribosomal protein L4	J	Translation, ribosomal structure and biogenesis	K02926	09120 Genetic Information Processing	09122 Translation	03010 Ribosome [PATH:ko03010]	RP-L4, MRPL4, rplD; large subunit ribosomal protein L4
muhy01000004_pro_4	E262	Ca. P. novymonadis	yes	COG0089	Ribosomal protein L23	J	Translation, ribosomal structure and biogenesis	K02892	09120 Genetic Information Processing	09122 Translation	03010 Ribosome [PATH:ko03010]	RP-L23, MRPL23, rplW; large subunit ribosomal protein L23
muhy01000004_pro_5	E262	Ca. P. novymonadis	yes	COG0090	Ribosomal protein L2	J	Translation, ribosomal structure and biogenesis	K02886	09120 Genetic Information Processing	09122 Translation	03010 Ribosome [PATH:ko03010]	RP-L2, MRPL2, rplB; large subunit ribosomal protein L2
muhy01000004_pro_6	E262	Ca. P. novymonadis	yes	COG0185	Ribosomal protein S19	J	Translation, ribosomal structure and biogenesis	K02965	09120 Genetic Information Processing	09122 Translation	03010 Ribosome [PATH:ko03010]	RP-S19, rpsS; small subunit ribosomal protein S19
muhy01000004_pro_7	E262	Ca. P. novymonadis	yes	COG0091	Ribosomal protein L22	J	Translation, ribosomal structure and biogenesis	K02890	09120 Genetic Information Processing	09122 Translation	03010 Ribosome [PATH:ko03010]	RP-L22, MRPL22, rplV; large subunit ribosomal protein L22
muhy01000004_pro_8	E262	Ca. P. novymonadis	yes	COG0092	Ribosomal protein S3	J	Translation, ribosomal structure and biogenesis	K02982	09120 Genetic Information Processing	09122 Translation	03010 Ribosome [PATH:ko03010]	RP-S3, rpsC; small subunit ribosomal protein S3
muhy01000004_pro_9	E262	Ca. P. novymonadis	yes	COG0197	Ribosomal protein L16/L10AE	J	Translation, ribosomal structure and biogenesis	K02878	09120 Genetic Information Processing	09122 Translation	03010 Ribosome [PATH:ko03010]	RP-L16, MRPL16, rplP; large subunit ribosomal protein L16
muhy01000004_pro_10	E262	Ca. P. novymonadis	yes	COG0255	Ribosomal protein L29	J	Translation, ribosomal structure and biogenesis	K02904	09120 Genetic Information Processing	09122 Translation	03010 Ribosome [PATH:ko03010]	RP-L29, rpmC; large subunit ribosomal protein L29
muhy01000004_pro_11	E262	Ca. P. novymonadis	yes	COG0186	Ribosomal protein S17	J	Translation, ribosomal structure and biogenesis	NA	NA	NA	NA	NA
muhy01000004_pro_12	E262	Ca. P. novymonadis	yes	COG0093	Ribosomal protein L14	J	Translation, ribosomal structure and biogenesis	K02874	09120 Genetic Information Processing	09122 Translation	03010 Ribosome [PATH:ko03010]	RP-L14, MRPL14, rplN; large subunit ribosomal protein L14
muhy01000004_pro_13	E262	Ca. P. novymonadis	yes	COG0198	Ribosomal protein L24	J	Translation, ribosomal structure and biogenesis	K02895	09120 Genetic Information Processing	09122 Translation	03010 Ribosome [PATH:ko03010]	RP-L24, MRPL24, rplX; large subunit ribosomal protein L24
muhy01000004_pro_14	E262	Ca. P. novymonadis	yes	COG0094	Ribosomal protein L5	J	Translation, ribosomal structure and biogenesis	K02931	09120 Genetic Information Processing	09122 Translation	03010 Ribosome [PATH:ko03010]	RP-L5, MRPL5, rplE; large subunit ribosomal protein L5
muhy01000004_pro_15	E262	Ca. P. novymonadis	yes	COG0199	Ribosomal protein S14	J	Translation, ribosomal structure and biogenesis	K02954	09120 Genetic Information Processing	09122 Translation	03010 Ribosome [PATH:ko03010]	RP-S14, MRPS14, rpsN; small subunit ribosomal protein S14
muhy01000004_pro_16	E262	Ca. P. novymonadis	yes	COG0096	Ribosomal protein S8	J	Translation, ribosomal structure and biogenesis	K02994	09120 Genetic Information Processing	09122 Translation	03010 Ribosome [PATH:ko03010]	RP-S8, rpsH; small subunit ribosomal protein S8
muhy01000004_pro_17	E262	Ca. P. novymonadis	yes	COG0097	Ribosomal protein L6P/L9E	J	Translation, ribosomal structure and biogenesis	K02933	09120 Genetic Information Processing	09122 Translation	03010 Ribosome [PATH:ko03010]	RP-L6, MRPL6, rplF; large subunit ribosomal protein L6
muhy01000004_pro_18	E262	Ca. P. novymonadis	yes	COG0256	Ribosomal protein L18	J	Translation, ribosomal structure and biogenesis	K02881	09120 Genetic Information Processing	09122 Translation	03010 Ribosome [PATH:ko03010]	RP-L18, MRPL18, rplR; large subunit ribosomal protein L18
muhy01000004_pro_19	E262	Ca. P. novymonadis	yes	COG0098	Ribosomal protein S5	J	Translation, ribosomal structure and biogenesis	K02988	09120 Genetic Information Processing	09122 Translation	03010 Ribosome [PATH:ko03010]	RP-S5, MRPS5, rpsE; small subunit ribosomal protein S5
muhy01000004_pro_20	E262	Ca. P. novymonadis	yes	COG1841	Ribosomal protein L30/L7E	J	Translation, ribosomal structure and biogenesis	NA	NA	NA	NA	NA
muhy01000004_pro_21	E262	Ca. P. novymonadis	yes	COG0200	Ribosomal protein L15	J	Translation, ribosomal structure and biogenesis	K02876	09120 Genetic Information Processing	09122 Translation	03010 Ribosome [PATH:ko03010]	RP-L15, MRPL15, rplO; large subunit ribosomal protein L15
muhy01000004_pro_22	E262	Ca. P. novymonadis	yes	COG0201	Preprotein translocase subunit SecY	U	Intracellular trafficking, secretion, and vesicular transport	K03076	09120 Genetic Information Processing	09123 Folding, sorting and degradation	03060 Protein export [PATH:ko03060]	secY; preprotein translocase subunit SecY
muhy01000004_pro_23	E262	Ca. P. novymonadis	yes	COG0257	Ribosomal protein L36	J	Translation, ribosomal structure and biogenesis	NA	NA	NA	NA	NA
muhy01000004_pro_24	E262	Ca. P. novymonadis	yes	COG0099	Ribosomal protein S13	J	Translation, ribosomal structure and biogenesis	K02952	09120 Genetic Information Processing	09122 Translation	03010 Ribosome [PATH:ko03010]	RP-S13, rpsM; small subunit ribosomal protein S13
muhy01000004_pro_25	E262	Ca. P. novymonadis	yes	COG0100	Ribosomal protein S11	J	Translation, ribosomal structure and biogenesis	K02948	09120 Genetic Information Processing	09122 Translation	03010 Ribosome [PATH:ko03010]	RP-S11, MRPS11, rpsK; small subunit ribosomal protein S11
muhy01000004_pro_26	E262	Ca. P. novymonadis	yes	COG0522	Ribosomal protein S4 or related protein	J	Translation, ribosomal structure and biogenesis	K02986	09120 Genetic Information Processing	09122 Translation	03010 Ribosome [PATH:ko03010]	RP-S4, rpsD; small subunit ribosomal protein S4
muhy01000004_pro_27	E262	Ca. P. novymonadis	yes	COG0202	DNA-directed RNA polymerase, alpha subunit/40 kD subunit	K	Transcription	K03040	09120 Genetic Information Processing	09121 Transcription	03020 RNA polymerase [PATH:ko03020]	rpoA; DNA-directed RNA polymerase subunit alpha [EC:2.7.7.6]
muhy01000004_pro_28	E262	Ca. P. novymonadis	yes	COG0203	Ribosomal protein L17	J	Translation, ribosomal structure and biogenesis	K02879	09120 Genetic Information Processing	09122 Translation	03010 Ribosome [PATH:ko03010]	RP-L17, MRPL17, rplQ; large subunit ribosomal protein L17
muhy01000004_pro_29	E262	Ca. P. novymonadis	yes	COG4232	Thiol:disulfide interchange protein	O	Posttranslational modification, protein turnover, chaperones	K04084	09180 Brite Hierarchies	09182 Protein families: genetic information processing	03110 Chaperones and folding catalysts [BR:ko03110]	dsbD; thiol:disulfide interchange protein DsbD [EC:1.8.1.8]
muhy01000004_pro_30	E262	Ca. P. novymonadis	yes	COG0113	Delta-aminolevulinic acid dehydratase, porphobilinogen synthase	H	Coenzyme transport and metabolism	K01698	09100 Metabolism	09108 Metabolism of cofactors and vitamins	00860 Porphyrin and chlorophyll metabolism [PATH:ko00860]	hemB, ALAD; porphobilinogen synthase [EC:4.2.1.24]
muhy01000004_pro_31	E262	Ca. P. novymonadis	no	NA	NA	NA	NA	NA	NA	NA	NA	NA
muhy01000004_pro_32	E262	Ca. P. novymonadis	yes	COG0218	GTP-binding protein EngB required for normal cell division	D	Cell cycle control, cell division, chromosome partitioning	K03978	09180 Brite Hierarchies	09182 Protein families: genetic information processing	03036 Chromosome and associated proteins [BR:ko03036]	engB; GTP-binding protein
muhy01000004_pro_33	E262	Ca. P. novymonadis	yes	COG2863	Cytochrome c553	C	Energy production and conversion	NA	NA	NA	NA	NA
muhy01000004_pro_34	E262	Ca. P. novymonadis	yes	COG1333	Cytochrome c biogenesis protein ResB	C	Energy production and conversion	K07399	09190 Not Included in Pathway or Brite	09192 Unclassified: genetic information processing	99975 Protein processing	resB, ccs1; cytochrome c biogenesis protein
muhy01000004_pro_35	E262	Ca. P. novymonadis	yes	COG0755	ABC-type transport system involved in cytochrome c biogenesis, permease component	O	Posttranslational modification, protein turnover, chaperones	NA	NA	NA	NA	NA
muhy01000004_pro_36	E262	Ca. P. novymonadis	yes	COG0019	Diaminopimelate decarboxylase	E	Amino acid transport and metabolism	K01586	09100 Metabolism	09105 Amino acid metabolism	00300 Lysine biosynthesis [PATH:ko00300]	lysA; diaminopimelate decarboxylase [EC:4.1.1.20]
muhy01000004_pro_37	E262	Ca. P. novymonadis	yes	NA	NA	NA	NA	NA	NA	NA	NA	NA
muhy01000004_pro_38	E262	Ca. P. novymonadis	yes	COG1965	Iron-binding protein CyaY, frataxin homolog	P	Inorganic ion transport and metabolism	K06202	09190 Not Included in Pathway or Brite	09193 Unclassified: signaling and cellular processes	99994 Others	cyaY; CyaY protein
muhy01000004_pro_39	E262	Ca. P. novymonadis	yes	COG5009	Membrane carboxypeptidase/penicillin-binding protein	M	Cell wall/membrane/envelope biogenesis	K05366	09100 Metabolism	09107 Glycan biosynthesis and metabolism	00550 Peptidoglycan biosynthesis [PATH:ko00550]	mrcA; penicillin-binding protein 1A [EC:2.4.1.129 3.4.16.4]
muhy01000004_pro_40	E262	Ca. P. novymonadis	yes	COG0703	Shikimate kinase	E	Amino acid transport and metabolism	K00891	09100 Metabolism	09105 Amino acid metabolism	00400 Phenylalanine, tyrosine and tryptophan biosynthesis [PATH:ko00400]	E2.7.1.71, aroK, aroL; shikimate kinase [EC:2.7.1.71]
muhy01000004_pro_41	E262	Ca. P. novymonadis	yes	COG0337	3-dehydroquinate synthetase	E	Amino acid transport and metabolism	K01735	09100 Metabolism	09105 Amino acid metabolism	00400 Phenylalanine, tyrosine and tryptophan biosynthesis [PATH:ko00400]	aroB; 3-dehydroquinate synthase [EC:4.2.3.4]
muhy01000004_pro_42	E262	Ca. P. novymonadis	yes	COG0232	dGTP triphosphohydrolase	F	Nucleotide transport and metabolism	K01129	09100 Metabolism	09104 Nucleotide metabolism	00230 Purine metabolism [PATH:ko00230]	dgt; dGTPase [EC:3.1.5.1]
muhy01000004_pro_43	E262	Ca. P. novymonadis	yes	COG1943	REP element-mobilizing transposase RayT	X	Mobilome: prophages, transposons	NA	NA	NA	NA	NA
muhy01000004_pro_44	E262	Ca. P. novymonadis	yes	COG0069	Glutamate synthase domain 2	E	Amino acid transport and metabolism	K00265	09100 Metabolism	09102 Energy metabolism	00910 Nitrogen metabolism [PATH:ko00910]	gltB; glutamate synthase (NADPH) large chain [EC:1.4.1.13]
muhy01000004_pro_45	E262	Ca. P. novymonadis	yes	COG0493	NADPH-dependent glutamate synthase beta chain or related oxidoreductase	E	Amino acid transport and metabolism	K00266	09100 Metabolism	09102 Energy metabolism	00910 Nitrogen metabolism [PATH:ko00910]	gltD; glutamate synthase (NADPH) small chain [EC:1.4.1.13]
muhy01000004_pro_46	E262	Ca. P. novymonadis	yes	COG4178	ABC-type uncharacterized transport system, permease and ATPase components	R	General function prediction only	K02471	09130 Environmental Information Processing	09131 Membrane transport	02010 ABC transporters [PATH:ko02010]	bacA; vitamin B12/bleomycin/antimicrobial peptide transport system ATP-binding/permease protein
muhy01000004_pro_47	E262	Ca. P. novymonadis	yes	COG0665	Glycine/D-amino acid oxidase (deaminating)	E	Amino acid transport and metabolism	K03153	09100 Metabolism	09108 Metabolism of cofactors and vitamins	00730 Thiamine metabolism [PATH:ko00730]	thiO; glycine oxidase [EC:1.4.3.19]
muhy01000004_pro_48	E262	Ca. P. novymonadis	yes	COG2104	Sulfur carrier protein ThiS (thiamine biosynthesis)	H	Coenzyme transport and metabolism	NA	NA	NA	NA	NA
muhy01000004_pro_49	E262	Ca. P. novymonadis	yes	COG2022	Thiamin biosynthesis thiazole synthase ThiGH, ThiG subunit	H	Coenzyme transport and metabolism	K03149	09100 Metabolism	09108 Metabolism of cofactors and vitamins	00730 Thiamine metabolism [PATH:ko00730]	thiG; thiazole synthase [EC:2.8.1.10]
muhy01000004_pro_50	E262	Ca. P. novymonadis	yes	COG0352	Thiamine monophosphate synthase	H	Coenzyme transport and metabolism	K00788	09100 Metabolism	09108 Metabolism of cofactors and vitamins	00730 Thiamine metabolism [PATH:ko00730]	thiE; thiamine-phosphate pyrophosphorylase [EC:2.5.1.3]
muhy01000004_pro_51	E262	Ca. P. novymonadis	yes	COG1127	ABC-type transporter Mla maintaining outer membrane lipid asymmetry, ATPase component MlaF	M	Cell wall/membrane/envelope biogenesis	K02065	09130 Environmental Information Processing	09131 Membrane transport	02010 ABC transporters [PATH:ko02010]	mlaF, linL, mkl; phospholipid/cholesterol/gamma-HCH transport system ATP-binding protein
muhy01000004_pro_52	E262	Ca. P. novymonadis	yes	COG0767	ABC-type transporter Mla maintaining outer membrane lipid asymmetry, permease component MlaE	M	Cell wall/membrane/envelope biogenesis	K02066	09130 Environmental Information Processing	09131 Membrane transport	02010 ABC transporters [PATH:ko02010]	mlaE, linK; phospholipid/cholesterol/gamma-HCH transport system permease protein
muhy01000004_pro_53	E262	Ca. P. novymonadis	yes	COG1463	ABC-type transporter Mla maintaining outer membrane lipid asymmetry, periplasmic component MlaD	M	Cell wall/membrane/envelope biogenesis	NA	NA	NA	NA	NA
muhy01000004_pro_54	E262	Ca. P. novymonadis	yes	COG2853	ABC-type transporter Mla maintaining outer membrane lipid asymmetry, lipoprotein component MlaA	M	Cell wall/membrane/envelope biogenesis	K04754	09190 Not Included in Pathway or Brite	09193 Unclassified: signaling and cellular processes	99992 Structural proteins	mlaA, vacJ; phospholipid-binding lipoprotein MlaA
muhy01000004_pro_55	E262	Ca. P. novymonadis	yes	COG2854	ABC-type transporter Mla maintaining outer membrane lipid asymmetry, periplasmic MlaC component	I	Lipid transport and metabolism	NA	NA	NA	NA	NA
muhy01000004_pro_56	E262	Ca. P. novymonadis	yes	COG3113	ABC-type transporter Mla maintaining outer membrane lipid asymmetry, MlaB component, contains STAS domain	M	Cell wall/membrane/envelope biogenesis	NA	NA	NA	NA	NA
muhy01000004_pro_57	E262	Ca. P. novymonadis	yes	COG1131	ABC-type multidrug transport system, ATPase component	V	Defense mechanisms	K01990	09180 Brite Hierarchies	09183 Protein families: signaling and cellular processes	02000 Transporters [BR:ko02000]	ABC-2.A; ABC-2 type transport system ATP-binding protein
muhy01000004_pro_58	E262	Ca. P. novymonadis	yes	COG0842	ABC-type multidrug transport system, permease component	V	Defense mechanisms	K01992	09180 Brite Hierarchies	09183 Protein families: signaling and cellular processes	02000 Transporters [BR:ko02000]	ABC-2.P; ABC-2 type transport system permease protein
muhy01000004_pro_59	E262	Ca. P. novymonadis	yes	COG5007	Acid stress-induced BolA-like protein IbaG/YrbA, predicted regulator of iron metabolism	T	Signal transduction mechanisms	NA	NA	NA	NA	NA
muhy01000004_pro_60	E262	Ca. P. novymonadis	yes	COG0040	ATP phosphoribosyltransferase	E	Amino acid transport and metabolism	K00765	09100 Metabolism	09105 Amino acid metabolism	00340 Histidine metabolism [PATH:ko00340]	hisG; ATP phosphoribosyltransferase [EC:2.4.2.17]
muhy01000004_pro_61	E262	Ca. P. novymonadis	yes	COG0141	Histidinol dehydrogenase	E	Amino acid transport and metabolism	K00013	09100 Metabolism	09105 Amino acid metabolism	00340 Histidine metabolism [PATH:ko00340]	hisD; histidinol dehydrogenase [EC:1.1.1.23]
muhy01000004_pro_62	E262	Ca. P. novymonadis	yes	COG0131	Imidazoleglycerol phosphate dehydratase HisB	E	Amino acid transport and metabolism	K01693	09100 Metabolism	09105 Amino acid metabolism	00340 Histidine metabolism [PATH:ko00340]	hisB; imidazoleglycerol-phosphate dehydratase [EC:4.2.1.19]
muhy01000004_pro_63	E262	Ca. P. novymonadis	yes	COG2095	Small neutral amino acid transporter SnatA, MarC family	E	Amino acid transport and metabolism	K05595	09180 Brite Hierarchies	09183 Protein families: signaling and cellular processes	02000 Transporters [BR:ko02000]	marC; multiple antibiotic resistance protein
muhy01000004_pro_64	E262	Ca. P. novymonadis	yes	COG0118	Imidazoleglycerol phosphate synthase glutamine amidotransferase subunit HisH	E	Amino acid transport and metabolism	K02501	09100 Metabolism	09105 Amino acid metabolism	00340 Histidine metabolism [PATH:ko00340]	hisH; imidazole glycerol-phosphate synthase subunit HisH [EC:4.3.2.10]
muhy01000004_pro_65	E262	Ca. P. novymonadis	yes	COG0106	Phosphoribosylformimino-5-aminoimidazole carboxamide ribonucleotide (ProFAR) isomerase	E	Amino acid transport and metabolism	K01814	09100 Metabolism	09105 Amino acid metabolism	00340 Histidine metabolism [PATH:ko00340]	hisA; phosphoribosylformimino-5-aminoimidazole carboxamide ribotide isomerase [EC:5.3.1.16]
muhy01000004_pro_66	E262	Ca. P. novymonadis	yes	COG0107	Imidazole glycerol phosphate synthase subunit HisF	E	Amino acid transport and metabolism	K02500	09100 Metabolism	09105 Amino acid metabolism	00340 Histidine metabolism [PATH:ko00340]	hisF; imidazole glycerol-phosphate synthase subunit HisF [EC:4.3.2.10]
muhy01000004_pro_67	E262	Ca. P. novymonadis	yes	COG0139	Phosphoribosyl-AMP cyclohydrolase	E	Amino acid transport and metabolism	K01496	09100 Metabolism	09105 Amino acid metabolism	00340 Histidine metabolism [PATH:ko00340]	hisI; phosphoribosyl-AMP cyclohydrolase [EC:3.5.4.19]
muhy01000004_pro_68	E262	Ca. P. novymonadis	yes	COG0140	Phosphoribosyl-ATP pyrophosphohydrolase	E	Amino acid transport and metabolism	NA	NA	NA	NA	NA
muhy01000004_pro_69	E262	Ca. P. novymonadis	yes	COG0537	Diadenosine tetraphosphate (Ap4A) hydrolase or other HIT family hydrolase	F	Nucleotide transport and metabolism	NA	NA	NA	NA	NA
muhy01000004_pro_70	E262	Ca. P. novymonadis	yes	COG1826	Sec-independent protein translocase protein TatA	U	Intracellular trafficking, secretion, and vesicular transport	NA	NA	NA	NA	NA
muhy01000004_pro_71	E262	Ca. P. novymonadis	yes	COG1826	Sec-independent protein translocase protein TatA	U	Intracellular trafficking, secretion, and vesicular transport	NA	NA	NA	NA	NA
muhy01000004_pro_72	E262	Ca. P. novymonadis	yes	COG0805	Sec-independent protein secretion pathway component TatC	U	Intracellular trafficking, secretion, and vesicular transport	K03118	09120 Genetic Information Processing	09123 Folding, sorting and degradation	03060 Protein export [PATH:ko03060]	tatC; sec-independent protein translocase protein TatC
muhy01000004_pro_73	E262	Ca. P. novymonadis	yes	COG0265	Periplasmic serine protease, S1-C subfamily, contain C-terminal PDZ domain	O	Posttranslational modification, protein turnover, chaperones	NA	NA	NA	NA	NA
muhy01000004_pro_74	E262	Ca. P. novymonadis	yes	COG0327	Putative GTP cyclohydrolase 1 type 2, NIF3 family	H	Coenzyme transport and metabolism	NA	NA	NA	NA	NA
muhy01000004_pro_75	E262	Ca. P. novymonadis	yes	COG0723	Rieske Fe-S protein	C	Energy production and conversion	NA	NA	NA	NA	NA
muhy01000004_pro_76	E262	Ca. P. novymonadis	yes	COG1290	Cytochrome b subunit of the bc complex	C	Energy production and conversion	K00412	09100 Metabolism	09102 Energy metabolism	00190 Oxidative phosphorylation [PATH:ko00190]	CYTB, petB; ubiquinol-cytochrome c reductase cytochrome b subunit
muhy01000004_pro_77	E262	Ca. P. novymonadis	yes	COG2857	Cytochrome c1	C	Energy production and conversion	NA	NA	NA	NA	NA
muhy01000004_pro_78	E262	Ca. P. novymonadis	yes	COG0625	Glutathione S-transferase	O	Posttranslational modification, protein turnover, chaperones	K03599	09180 Brite Hierarchies	09182 Protein families: genetic information processing	03021 Transcription machinery [BR:ko03021]	sspA, mglA; stringent starvation protein A
muhy01000004_pro_79	E262	Ca. P. novymonadis	yes	COG2969	Stringent starvation protein B	R	General function prediction only	K03600	09180 Brite Hierarchies	09182 Protein families: genetic information processing	03021 Transcription machinery [BR:ko03021]	sspB; stringent starvation protein B
muhy01000004_pro_80	E262	Ca. P. novymonadis	yes	COG0361	Translation initiation factor IF-1	J	Translation, ribosomal structure and biogenesis	K02518	09180 Brite Hierarchies	09182 Protein families: genetic information processing	03012 Translation factors [BR:ko03012]	infA; translation initiation factor IF-1
muhy01000004_pro_81	E262	Ca. P. novymonadis	yes	COG0488	ATPase components of ABC transporters with duplicated ATPase domains	R	General function prediction only	K06174	09180 Brite Hierarchies	09182 Protein families: genetic information processing	03009 Ribosome biogenesis [BR:ko03009]	ABCE1, Rli1; ATP-binding cassette, sub-family E, member 1
muhy01000004_pro_82	E262	Ca. P. novymonadis	yes	COG0163	3-polyprenyl-4-hydroxybenzoate decarboxylase	H	Coenzyme transport and metabolism	K03186	09100 Metabolism	09108 Metabolism of cofactors and vitamins	00130 Ubiquinone and other terpenoid-quinone biosynthesis [PATH:ko00130]	ubiX, bsdB, PAD1; flavin prenyltransferase [EC:2.5.1.129]
muhy01000004_pro_83	E262	Ca. P. novymonadis	yes	COG0278	Glutaredoxin-related protein	O	Posttranslational modification, protein turnover, chaperones	K07390	09180 Brite Hierarchies	09182 Protein families: genetic information processing	03110 Chaperones and folding catalysts [BR:ko03110]	grxD, GLRX5; monothiol glutaredoxin
muhy01000004_pro_84	E262	Ca. P. novymonadis	yes	COG2890	Methylase of polypeptide chain release factors	J	Translation, ribosomal structure and biogenesis	NA	NA	NA	NA	NA
muhy01000004_pro_85	E262	Ca. P. novymonadis	yes	COG0216	Protein chain release factor A	J	Translation, ribosomal structure and biogenesis	K02835	09180 Brite Hierarchies	09182 Protein families: genetic information processing	03012 Translation factors [BR:ko03012]	prfA, MTRF1, MRF1; peptide chain release factor 1
muhy01000004_pro_86	E262	Ca. P. novymonadis	yes	COG0373	Glutamyl-tRNA reductase	H	Coenzyme transport and metabolism	K02492	09100 Metabolism	09108 Metabolism of cofactors and vitamins	00860 Porphyrin and chlorophyll metabolism [PATH:ko00860]	hemA; glutamyl-tRNA reductase [EC:1.2.1.70]
muhy01000004_pro_87	E262	Ca. P. novymonadis	yes	COG0012	Ribosome-binding ATPase YchF, GTP1/OBG family	J	Translation, ribosomal structure and biogenesis	K06942	09180 Brite Hierarchies	09182 Protein families: genetic information processing	03009 Ribosome biogenesis [BR:ko03009]	ychF; ribosome-binding ATPase
muhy01000004_pro_88	E262	Ca. P. novymonadis	yes	COG0654	2-polyprenyl-6-methoxyphenol hydroxylase and related FAD-dependent oxidoreductases	H	Coenzyme transport and metabolism	K03185	09100 Metabolism	09108 Metabolism of cofactors and vitamins	00130 Ubiquinone and other terpenoid-quinone biosynthesis [PATH:ko00130]	ubiH; 2-octaprenyl-6-methoxyphenol hydroxylase [EC:1.14.13.-]
muhy01000004_pro_89	E262	Ca. P. novymonadis	yes	COG0692	Uracil DNA glycosylase	L	Replication, recombination and repair	K03648	09120 Genetic Information Processing	09124 Replication and repair	03410 Base excision repair [PATH:ko03410]	UNG, UDG; uracil-DNA glycosylase [EC:3.2.2.27]
muhy01000004_pro_90	E262	Ca. P. novymonadis	yes	COG0134	Indole-3-glycerol phosphate synthase	E	Amino acid transport and metabolism	NA	NA	NA	NA	NA
muhy01000004_pro_91	E262	Ca. P. novymonadis	yes	COG0547	Anthranilate phosphoribosyltransferase	E	Amino acid transport and metabolism	K00766	09100 Metabolism	09105 Amino acid metabolism	00400 Phenylalanine, tyrosine and tryptophan biosynthesis [PATH:ko00400]	trpD; anthranilate phosphoribosyltransferase [EC:2.4.2.18]
muhy01000004_pro_92	E262	Ca. P. novymonadis	yes	COG0512	Anthranilate/para-aminobenzoate synthase component II	E	Amino acid transport and metabolism	K01658	09100 Metabolism	09105 Amino acid metabolism	00400 Phenylalanine, tyrosine and tryptophan biosynthesis [PATH:ko00400]	trpG; anthranilate synthase component II [EC:4.1.3.27]
muhy01000004_pro_93	E262	Ca. P. novymonadis	yes	COG0147	Anthranilate/para-aminobenzoate synthases component I	E	Amino acid transport and metabolism	K01657	09100 Metabolism	09105 Amino acid metabolism	00400 Phenylalanine, tyrosine and tryptophan biosynthesis [PATH:ko00400]	trpE; anthranilate synthase component I [EC:4.1.3.27]
muhy01000004_pro_94	E262	Ca. P. novymonadis	yes	COG0036	Pentose-5-phosphate-3-epimerase	G	Carbohydrate transport and metabolism	K01783	09100 Metabolism	09101 Carbohydrate metabolism	00030 Pentose phosphate pathway [PATH:ko00030]	rpe, RPE; ribulose-phosphate 3-epimerase [EC:5.1.3.1]
muhy01000004_pro_95	E262	Ca. P. novymonadis	yes	COG2967	Uncharacterized protein affecting Mg2+/Co2+ transport	P	Inorganic ion transport and metabolism	NA	NA	NA	NA	NA
muhy01000004_pro_96	E262	Ca. P. novymonadis	yes	COG2821	Membrane-bound lytic murein transglycosylase	M	Cell wall/membrane/envelope biogenesis	K08304	09180 Brite Hierarchies	09181 Protein families: metabolism	01011 Peptidoglycan biosynthesis and degradation proteins [BR:ko01011]	mltA; membrane-bound lytic murein transglycosylase A [EC:4.2.2.-]
muhy01000006_pro_1	E262	Ca. P. novymonadis	yes	COG0050	Translation elongation factor EF-Tu, a GTPase	J	Translation, ribosomal structure and biogenesis	K02358	09180 Brite Hierarchies	09182 Protein families: genetic information processing	03012 Translation factors [BR:ko03012]	tuf, TUFM; elongation factor Tu
PAN31117_00001	LMG 31117	P. anapnoica	yes	COG0192	S-adenosylmethionine synthetase	H	Coenzyme transport and metabolism	K00789	09100 Metabolism	09105 Amino acid metabolism	00270 Cysteine and methionine metabolism [PATH:ko00270]	metK; S-adenosylmethionine synthetase [EC:2.5.1.6]
PAN31117_00002	LMG 31117	P. anapnoica	yes	COG1560	Lauroyl/myristoyl acyltransferase	I	Lipid transport and metabolism	K02517	09100 Metabolism	09107 Glycan biosynthesis and metabolism	00540 Lipopolysaccharide biosynthesis [PATH:ko00540]	lpxL, htrB; Kdo2-lipid IVA lauroyltransferase [EC:2.3.1.241]
PAN31117_00003	LMG 31117	P. anapnoica	yes	COG0253	Diaminopimelate epimerase	E	Amino acid transport and metabolism	K01778	09100 Metabolism	09105 Amino acid metabolism	00300 Lysine biosynthesis [PATH:ko00300]	dapF; diaminopimelate epimerase [EC:5.1.1.7]
PAN31117_00004	LMG 31117	P. anapnoica	yes	COG3159	Uncharacterized conserved protein YigA, DUF484 family	S	Function unknown	NA	NA	NA	NA	NA
PAN31117_00005	LMG 31117	P. anapnoica	yes	COG4973	Site-specific recombinase XerC	L	Replication, recombination and repair	K03733	09180 Brite Hierarchies	09182 Protein families: genetic information processing	03036 Chromosome and associated proteins [BR:ko03036]	xerC; integrase/recombinase XerC
PAN31117_00006	LMG 31117	P. anapnoica	yes	COG1092	23S rRNA G2069 N7-methylase RlmK or C1962 C5-methylase RlmI	J	Translation, ribosomal structure and biogenesis	K06969	09180 Brite Hierarchies	09182 Protein families: genetic information processing	03009 Ribosome biogenesis [BR:ko03009]	rlmI; 23S rRNA (cytosine1962-C5)-methyltransferase [EC:2.1.1.191]
PAN31117_00007	LMG 31117	P. anapnoica	yes	COG0697	Permease of the drug/metabolite transporter (DMT) superfamily	G	Carbohydrate transport and metabolism	NA	NA	NA	NA	NA
PAN31117_00008	LMG 31117	P. anapnoica	yes	COG0735	Fe2+ or Zn2+ uptake regulation protein	P	Inorganic ion transport and metabolism	NA	NA	NA	NA	NA
PAN31117_00009	LMG 31117	P. anapnoica	yes	COG0523	GTPase, G3E family	R	General function prediction only	NA	NA	NA	NA	NA
PAN31117_00010	LMG 31117	P. anapnoica	yes	COG1734	RNA polymerase-binding transcription factor DksA	J	Translation, ribosomal structure and biogenesis	K06204	09140 Cellular Processes	09145 Cellular community - prokaryotes	02026 Biofilm formation - Escherichia coli [PATH:ko02026]	dksA; DnaK suppressor protein
PAN31117_00011	LMG 31117	P. anapnoica	yes	NA	NA	NA	NA	NA	NA	NA	NA	NA
PAN31117_00012	LMG 31117	P. anapnoica	yes	COG1629	Outer membrane receptor proteins, mostly Fe transport	P	Inorganic ion transport and metabolism	K02014	09180 Brite Hierarchies	09183 Protein families: signaling and cellular processes	02000 Transporters [BR:ko02000]	TC.FEV.OM; iron complex outermembrane recepter protein
PAN31117_00013	LMG 31117	P. anapnoica	yes	COG5405	ATP-dependent protease HslVU (ClpYQ), peptidase subunit	O	Posttranslational modification, protein turnover, chaperones	K01419	09180 Brite Hierarchies	09181 Protein families: metabolism	01002 Peptidases [BR:ko01002]	hslV, clpQ; ATP-dependent HslUV protease, peptidase subunit HslV [EC:3.4.25.2]
PAN31117_00014	LMG 31117	P. anapnoica	yes	COG1220	ATP-dependent protease HslVU (ClpYQ), ATPase subunit	O	Posttranslational modification, protein turnover, chaperones	K03667	09180 Brite Hierarchies	09182 Protein families: genetic information processing	03110 Chaperones and folding catalysts [BR:ko03110]	hslU; ATP-dependent HslUV protease ATP-binding subunit HslU
PAN31117_00015	LMG 31117	P. anapnoica	yes	COG4567	Two-component response regulator, ActR/RegA family, consists of REC and Fis-type HTH domains	T	Signal transduction mechanisms	K15012	09130 Environmental Information Processing	09132 Signal transduction	02020 Two-component system [PATH:ko02020]	regA, regR, actR; two-component system, response regulator RegA
PAN31117_00016	LMG 31117	P. anapnoica	yes	COG0642	Signal transduction histidine kinase	T	Signal transduction mechanisms	K15011	09130 Environmental Information Processing	09132 Signal transduction	02020 Two-component system [PATH:ko02020]	regB, regS, actS; two-component system, sensor histidine kinase RegB [EC:2.7.13.3]
PAN31117_00017	LMG 31117	P. anapnoica	yes	COG2847	Copper(I)-binding protein	P	Inorganic ion transport and metabolism	NA	NA	NA	NA	NA
PAN31117_00018	LMG 31117	P. anapnoica	yes	NA	NA	NA	NA	NA	NA	NA	NA	NA
PAN31117_00019	LMG 31117	P. anapnoica	yes	COG0548	Acetylglutamate kinase	E	Amino acid transport and metabolism	K00930	09100 Metabolism	09105 Amino acid metabolism	00220 Arginine biosynthesis [PATH:ko00220]	argB; acetylglutamate kinase [EC:2.7.2.8]
PAN31117_00020	LMG 31117	P. anapnoica	yes	COG2102	Diphthamide synthase (EF-2-diphthine--ammonia ligase)	J	Translation, ribosomal structure and biogenesis	K06927	09180 Brite Hierarchies	09182 Protein families: genetic information processing	03012 Translation factors [BR:ko03012]	DPH6; diphthine-ammonia ligase [EC:6.3.1.14]
PAN31117_00021	LMG 31117	P. anapnoica	yes	COG0583	DNA-binding transcriptional regulator, LysR family	K	Transcription	NA	NA	NA	NA	NA
PAN31117_00022	LMG 31117	P. anapnoica	yes	COG0028	Acetolactate synthase large subunit or other thiamine pyrophosphate-requiring enzyme	E	Amino acid transport and metabolism	K01576	09100 Metabolism	09111 Xenobiotics biodegradation and metabolism	00627 Aminobenzoate degradation [PATH:ko00627]	mdlC; benzoylformate decarboxylase [EC:4.1.1.7]
PAN31117_00023	LMG 31117	P. anapnoica	yes	COG1012	Acyl-CoA reductase or other NAD-dependent aldehyde dehydrogenase	C	Energy production and conversion	NA	NA	NA	NA	NA
PAN31117_00024	LMG 31117	P. anapnoica	yes	COG0477	MFS family permease	G	Carbohydrate transport and metabolism	K08172	09180 Brite Hierarchies	09183 Protein families: signaling and cellular processes	02000 Transporters [BR:ko02000]	shiA; MFS transporter, MHS family, shikimate and dehydroshikimate transport protein
PAN31117_00025	LMG 31117	P. anapnoica	yes	COG1018	Ferredoxin-NADP reductase	C	Energy production and conversion	NA	NA	NA	NA	NA
PAN31117_00026	LMG 31117	P. anapnoica	yes	COG4638	Phenylpropionate dioxygenase or related ring-hydroxylating dioxygenase, large terminal subunit	P	Inorganic ion transport and metabolism	K03862	09100 Metabolism	09111 Xenobiotics biodegradation and metabolism	00627 Aminobenzoate degradation [PATH:ko00627]	vanA; vanillate monooxygenase [EC:1.14.13.82]
PAN31117_00027	LMG 31117	P. anapnoica	yes	COG1802	DNA-binding transcriptional regulator, GntR family	K	Transcription	K11475	09180 Brite Hierarchies	09182 Protein families: genetic information processing	03000 Transcription factors [BR:ko03000]	vanR; GntR family transcriptional regulator, vanillate catabolism transcriptional regulator
PAN31117_00028	LMG 31117	P. anapnoica	yes	COG3384	Aromatic ring-opening dioxygenase, catalytic subunit, LigB family	Q	Secondary metabolites biosynthesis, transport and catabolism	NA	NA	NA	NA	NA
PAN31117_00029	LMG 31117	P. anapnoica	yes	NA	NA	NA	NA	NA	NA	NA	NA	NA
PAN31117_00030	LMG 31117	P. anapnoica	yes	COG0583	DNA-binding transcriptional regulator, LysR family	K	Transcription	NA	NA	NA	NA	NA
PAN31117_00031	LMG 31117	P. anapnoica	yes	COG0683	ABC-type branched-chain amino acid transport system, periplasmic component	E	Amino acid transport and metabolism	NA	NA	NA	NA	NA
PAN31117_00032	LMG 31117	P. anapnoica	yes	COG0559	Branched-chain amino acid ABC-type transport system, permease component	E	Amino acid transport and metabolism	NA	NA	NA	NA	NA
PAN31117_00033	LMG 31117	P. anapnoica	yes	COG4177	ABC-type branched-chain amino acid transport system, permease component	E	Amino acid transport and metabolism	NA	NA	NA	NA	NA
PAN31117_00034	LMG 31117	P. anapnoica	yes	COG0411	ABC-type branched-chain amino acid transport system, ATPase component	E	Amino acid transport and metabolism	NA	NA	NA	NA	NA
PAN31117_00035	LMG 31117	P. anapnoica	yes	COG0410	ABC-type branched-chain amino acid transport system, ATPase component	E	Amino acid transport and metabolism	NA	NA	NA	NA	NA
PAN31117_00036	LMG 31117	P. anapnoica	yes	COG2120	N-acetylglucosaminyl deacetylase, LmbE family	G	Carbohydrate transport and metabolism	NA	NA	NA	NA	NA
PAN31117_00037	LMG 31117	P. anapnoica	yes	COG0684	Regulator of RNase E activity RraA	J	Translation, ribosomal structure and biogenesis	NA	NA	NA	NA	NA
PAN31117_00038	LMG 31117	P. anapnoica	yes	COG2828	2-Methylaconitate cis-trans-isomerase PrpF (2-methyl citrate pathway)	C	Energy production and conversion	NA	NA	NA	NA	NA
PAN31117_00039	LMG 31117	P. anapnoica	yes	COG0596	Pimeloyl-ACP methyl ester carboxylesterase	H	Coenzyme transport and metabolism	NA	NA	NA	NA	NA
PAN31117_00040	LMG 31117	P. anapnoica	yes	NA	NA	NA	NA	NA	NA	NA	NA	NA
PAN31117_00041	LMG 31117	P. anapnoica	yes	COG3203	Outer membrane protein (porin)	M	Cell wall/membrane/envelope biogenesis	NA	NA	NA	NA	NA
PAN31117_00042	LMG 31117	P. anapnoica	yes	COG2814	Predicted arabinose efflux permease, MFS family	G	Carbohydrate transport and metabolism	NA	NA	NA	NA	NA
PAN31117_00043	LMG 31117	P. anapnoica	yes	COG1011	FMN phosphatase YigB, HAD superfamily	H	Coenzyme transport and metabolism	K07025	09190 Not Included in Pathway or Brite	09194 Poorly characterized	99996 General function prediction only	K07025; putative hydrolase of the HAD superfamily
PAN31117_00044	LMG 31117	P. anapnoica	yes	COG1309	DNA-binding transcriptional regulator, AcrR family	K	Transcription	K05501	09180 Brite Hierarchies	09182 Protein families: genetic information processing	03000 Transcription factors [BR:ko03000]	slmA, ttk; TetR/AcrR family transcriptional regulator
PAN31117_00045	LMG 31117	P. anapnoica	yes	COG2021	Homoserine acetyltransferase	E	Amino acid transport and metabolism	K00641	09100 Metabolism	09102 Energy metabolism	00920 Sulfur metabolism [PATH:ko00920]	metX; homoserine O-acetyltransferase/O-succinyltransferase [EC:2.3.1.31 2.3.1.46]
PAN31117_00046	LMG 31117	P. anapnoica	yes	COG4123	tRNA1(Val) A37 N6-methylase TrmN6	J	Translation, ribosomal structure and biogenesis	NA	NA	NA	NA	NA
PAN31117_00047	LMG 31117	P. anapnoica	yes	NA	NA	NA	NA	K08218	09160 Human Diseases	09175 Drug resistance: Antimicrobial	01501 beta-Lactam resistance [PATH:ko01501]	ampG; MFS transporter, PAT family, beta-lactamase induction signal transducer AmpG
PAN31117_00048	LMG 31117	P. anapnoica	yes	NA	NA	NA	NA	NA	NA	NA	NA	NA
PAN31117_00049	LMG 31117	P. anapnoica	yes	COG0708	Exonuclease III	L	Replication, recombination and repair	K01142	09120 Genetic Information Processing	09124 Replication and repair	03410 Base excision repair [PATH:ko03410]	E3.1.11.2, xthA; exodeoxyribonuclease III [EC:3.1.11.2]
PAN31117_00050	LMG 31117	P. anapnoica	yes	COG0583	DNA-binding transcriptional regulator, LysR family	K	Transcription	NA	NA	NA	NA	NA
PAN31117_00051	LMG 31117	P. anapnoica	yes	COG1380	Putative effector of murein hydrolase LrgA, UPF0299 family	R	General function prediction only	NA	NA	NA	NA	NA
PAN31117_00052	LMG 31117	P. anapnoica	yes	COG1346	Putative effector of murein hydrolase	M	Cell wall/membrane/envelope biogenesis	NA	NA	NA	NA	NA
PAN31117_00053	LMG 31117	P. anapnoica	yes	COG0499	S-adenosylhomocysteine hydrolase	H	Coenzyme transport and metabolism	K01251	09100 Metabolism	09105 Amino acid metabolism	00270 Cysteine and methionine metabolism [PATH:ko00270]	E3.3.1.1, ahcY; adenosylhomocysteinase [EC:3.3.1.1]
PAN31117_00054	LMG 31117	P. anapnoica	yes	COG1950	Uncharacterized membrane protein YvlD, DUF360 family	S	Function unknown	NA	NA	NA	NA	NA
PAN31117_00055	LMG 31117	P. anapnoica	yes	COG1189	Predicted rRNA methylase YqxC, contains S4 and FtsJ domains	J	Translation, ribosomal structure and biogenesis	K06442	09180 Brite Hierarchies	09182 Protein families: genetic information processing	03009 Ribosome biogenesis [BR:ko03009]	tlyA; 23S rRNA (cytidine1920-2'-O)/16S rRNA (cytidine1409-2'-O)-methyltransferase [EC:2.1.1.226 2.1.1.227]
PAN31117_00056	LMG 31117	P. anapnoica	yes	COG0685	5,10-methylenetetrahydrofolate reductase	E	Amino acid transport and metabolism	K00297	09100 Metabolism	09102 Energy metabolism	00720 Carbon fixation pathways in prokaryotes [PATH:ko00720]	metF, MTHFR; methylenetetrahydrofolate reductase (NADPH) [EC:1.5.1.20]
PAN31117_00057	LMG 31117	P. anapnoica	yes	COG0747	ABC-type transport system, periplasmic component	E	Amino acid transport and metabolism	K12368	09130 Environmental Information Processing	09131 Membrane transport	02010 ABC transporters [PATH:ko02010]	dppA; dipeptide transport system substrate-binding protein
PAN31117_00058	LMG 31117	P. anapnoica	yes	COG0601	ABC-type dipeptide/oligopeptide/nickel transport system, permease component	E	Amino acid transport and metabolism	K12369	09130 Environmental Information Processing	09131 Membrane transport	02010 ABC transporters [PATH:ko02010]	dppB; dipeptide transport system permease protein
PAN31117_00059	LMG 31117	P. anapnoica	yes	COG1173	ABC-type dipeptide/oligopeptide/nickel transport system, permease component	E	Amino acid transport and metabolism	K12370	09130 Environmental Information Processing	09131 Membrane transport	02010 ABC transporters [PATH:ko02010]	dppC; dipeptide transport system permease protein
PAN31117_00060	LMG 31117	P. anapnoica	yes	COG0444	ABC-type dipeptide/oligopeptide/nickel transport system, ATPase component	E	Amino acid transport and metabolism	K12371	09130 Environmental Information Processing	09131 Membrane transport	02010 ABC transporters [PATH:ko02010]	dppD; dipeptide transport system ATP-binding protein
PAN31117_00061	LMG 31117	P. anapnoica	yes	COG4608	ABC-type oligopeptide transport system, ATPase component	E	Amino acid transport and metabolism	K12372	09130 Environmental Information Processing	09131 Membrane transport	02010 ABC transporters [PATH:ko02010]	dppF; dipeptide transport system ATP-binding protein
PAN31117_00062	LMG 31117	P. anapnoica	yes	COG3735	Uncharacterized conserved protein YbaP, TraB family	S	Function unknown	NA	NA	NA	NA	NA
PAN31117_00063	LMG 31117	P. anapnoica	yes	COG0378	Ni2+-binding GTPase involved in regulation of expression and maturation of urease and hydrogenase	O	Posttranslational modification, protein turnover, chaperones	K03189	09190 Not Included in Pathway or Brite	09192 Unclassified: genetic information processing	99975 Protein processing	ureG; urease accessory protein
PAN31117_00064	LMG 31117	P. anapnoica	yes	COG0830	Urease accessory protein UreF	O	Posttranslational modification, protein turnover, chaperones	K03188	09190 Not Included in Pathway or Brite	09192 Unclassified: genetic information processing	99975 Protein processing	ureF; urease accessory protein
PAN31117_00065	LMG 31117	P. anapnoica	yes	COG2371	Urease accessory protein UreE	O	Posttranslational modification, protein turnover, chaperones	NA	NA	NA	NA	NA
PAN31117_00066	LMG 31117	P. anapnoica	yes	COG0804	Urease alpha subunit	E	Amino acid transport and metabolism	K01428	09100 Metabolism	09104 Nucleotide metabolism	00230 Purine metabolism [PATH:ko00230]	ureC; urease subunit alpha [EC:3.5.1.5]
PAN31117_00067	LMG 31117	P. anapnoica	yes	COG0832	Urease beta subunit	E	Amino acid transport and metabolism	K01429	09100 Metabolism	09104 Nucleotide metabolism	00230 Purine metabolism [PATH:ko00230]	ureB; urease subunit beta [EC:3.5.1.5]
PAN31117_00068	LMG 31117	P. anapnoica	yes	COG2370	Hydrogenase/urease accessory protein HupE	O	Posttranslational modification, protein turnover, chaperones	K03192	09190 Not Included in Pathway or Brite	09192 Unclassified: genetic information processing	99975 Protein processing	ureJ; urease accessory protein
PAN31117_00069	LMG 31117	P. anapnoica	yes	COG0831	Urease gamma subunit	E	Amino acid transport and metabolism	K01430	09100 Metabolism	09104 Nucleotide metabolism	00230 Purine metabolism [PATH:ko00230]	ureA; urease subunit gamma [EC:3.5.1.5]
PAN31117_00070	LMG 31117	P. anapnoica	yes	COG1126	ABC-type polar amino acid transport system, ATPase component	E	Amino acid transport and metabolism	K10010	09130 Environmental Information Processing	09131 Membrane transport	02010 ABC transporters [PATH:ko02010]	tcyC, yecC; L-cystine transport system ATP-binding protein [EC:7.4.2.1]
PAN31117_00071	LMG 31117	P. anapnoica	yes	COG0765	ABC-type amino acid transport system, permease component	E	Amino acid transport and metabolism	NA	NA	NA	NA	NA
PAN31117_00072	LMG 31117	P. anapnoica	yes	COG0765	ABC-type amino acid transport system, permease component	E	Amino acid transport and metabolism	K02029	09180 Brite Hierarchies	09183 Protein families: signaling and cellular processes	02000 Transporters [BR:ko02000]	ABC.PA.P; polar amino acid transport system permease protein
PAN31117_00073	LMG 31117	P. anapnoica	yes	COG0829	Urease accessory protein UreH	O	Posttranslational modification, protein turnover, chaperones	NA	NA	NA	NA	NA
PAN31117_00074	LMG 31117	P. anapnoica	yes	COG0410	ABC-type branched-chain amino acid transport system, ATPase component	E	Amino acid transport and metabolism	K11963	09130 Environmental Information Processing	09131 Membrane transport	02010 ABC transporters [PATH:ko02010]	urtE; urea transport system ATP-binding protein
PAN31117_00075	LMG 31117	P. anapnoica	yes	COG4674	ABC-type uncharacterized transport system, ATPase component	R	General function prediction only	K11962	09130 Environmental Information Processing	09131 Membrane transport	02010 ABC transporters [PATH:ko02010]	urtD; urea transport system ATP-binding protein
PAN31117_00076	LMG 31117	P. anapnoica	yes	COG4177	ABC-type branched-chain amino acid transport system, permease component	E	Amino acid transport and metabolism	K11961	09130 Environmental Information Processing	09131 Membrane transport	02010 ABC transporters [PATH:ko02010]	urtC; urea transport system permease protein
PAN31117_00077	LMG 31117	P. anapnoica	yes	COG0559	Branched-chain amino acid ABC-type transport system, permease component	E	Amino acid transport and metabolism	K11960	09130 Environmental Information Processing	09131 Membrane transport	02010 ABC transporters [PATH:ko02010]	urtB; urea transport system permease protein
PAN31117_00078	LMG 31117	P. anapnoica	yes	COG0683	ABC-type branched-chain amino acid transport system, periplasmic component	E	Amino acid transport and metabolism	K11959	09130 Environmental Information Processing	09131 Membrane transport	02010 ABC transporters [PATH:ko02010]	urtA; urea transport system substrate-binding protein
PAN31117_00079	LMG 31117	P. anapnoica	yes	NA	NA	NA	NA	NA	NA	NA	NA	NA
PAN31117_00080	LMG 31117	P. anapnoica	yes	COG2814	Predicted arabinose efflux permease, MFS family	G	Carbohydrate transport and metabolism	NA	NA	NA	NA	NA
PAN31117_00081	LMG 31117	P. anapnoica	yes	COG4977	Transcriptional regulator GlxA family, contains an amidase domain and an AraC-type DNA-binding HTH domain	K	Transcription	NA	NA	NA	NA	NA
PAN31117_00082	LMG 31117	P. anapnoica	yes	NA	NA	NA	NA	NA	NA	NA	NA	NA
PAN31117_00083	LMG 31117	P. anapnoica	yes	COG1167	DNA-binding transcriptional regulator, MocR family, contains an aminotransferase domain	K	Transcription	NA	NA	NA	NA	NA
PAN31117_00084	LMG 31117	P. anapnoica	yes	COG0161	Adenosylmethionine-8-amino-7-oxononanoate aminotransferase	H	Coenzyme transport and metabolism	K00822	09100 Metabolism	09101 Carbohydrate metabolism	00640 Propanoate metabolism [PATH:ko00640]	E2.6.1.18; beta-alanine--pyruvate transaminase [EC:2.6.1.18]
PAN31117_00085	LMG 31117	P. anapnoica	yes	COG1012	Acyl-CoA reductase or other NAD-dependent aldehyde dehydrogenase	C	Energy production and conversion	K00140	09100 Metabolism	09101 Carbohydrate metabolism	00640 Propanoate metabolism [PATH:ko00640]	mmsA, iolA, ALDH6A1; malonate-semialdehyde dehydrogenase (acetylating) / methylmalonate-semialdehyde dehydrogenase [EC:1.2.1.18 1.2.1.27]
PAN31117_00086	LMG 31117	P. anapnoica	yes	COG1540	Lactam utilization protein B (function unknown)	R	General function prediction only	K07160	09100 Metabolism	09106 Metabolism of other amino acids	00480 Glutathione metabolism [PATH:ko00480]	pxpA; 5-oxoprolinase (ATP-hydrolysing) subunit A [EC:3.5.2.9]
PAN31117_00087	LMG 31117	P. anapnoica	yes	COG1984	Allophanate hydrolase subunit 2	E	Amino acid transport and metabolism	K23124	09100 Metabolism	09106 Metabolism of other amino acids	00480 Glutathione metabolism [PATH:ko00480]	pxpC; 5-oxoprolinase (ATP-hydrolysing) subunit C [EC:3.5.2.9]
PAN31117_00088	LMG 31117	P. anapnoica	yes	COG2049	Allophanate hydrolase subunit 1	E	Amino acid transport and metabolism	NA	NA	NA	NA	NA
PAN31117_00089	LMG 31117	P. anapnoica	yes	COG0212	5-formyltetrahydrofolate cyclo-ligase	H	Coenzyme transport and metabolism	K01934	09100 Metabolism	09108 Metabolism of cofactors and vitamins	00670 One carbon pool by folate [PATH:ko00670]	MTHFS; 5-formyltetrahydrofolate cyclo-ligase [EC:6.3.3.2]
PAN31117_00090	LMG 31117	P. anapnoica	yes	COG0741	Soluble lytic murein transglycosylase and related regulatory proteins (some contain LysM/invasin domains)	M	Cell wall/membrane/envelope biogenesis	K08309	09180 Brite Hierarchies	09181 Protein families: metabolism	01011 Peptidoglycan biosynthesis and degradation proteins [BR:ko01011]	slt; soluble lytic murein transglycosylase [EC:4.2.2.-]
PAN31117_00091	LMG 31117	P. anapnoica	yes	COG0702	Uncharacterized conserved protein YbjT, contains NAD(P)-binding and DUF2867 domains	R	General function prediction only	K03953	09100 Metabolism	09102 Energy metabolism	00190 Oxidative phosphorylation [PATH:ko00190]	NDUFA9; NADH dehydrogenase (ubiquinone) 1 alpha subcomplex subunit 9
PAN31117_00092	LMG 31117	P. anapnoica	yes	COG0625	Glutathione S-transferase	O	Posttranslational modification, protein turnover, chaperones	K00799	09100 Metabolism	09106 Metabolism of other amino acids	00480 Glutathione metabolism [PATH:ko00480]	GST, gst; glutathione S-transferase [EC:2.5.1.18]
PAN31117_00093	LMG 31117	P. anapnoica	yes	COG0617	tRNA nucleotidyltransferase/poly(A) polymerase	J	Translation, ribosomal structure and biogenesis	K00974	09120 Genetic Information Processing	09122 Translation	03013 RNA transport [PATH:ko03013]	cca; tRNA nucleotidyltransferase (CCA-adding enzyme) [EC:2.7.7.72 3.1.3.- 3.1.4.-]
PAN31117_00094	LMG 31117	P. anapnoica	yes	COG0834	ABC-type amino acid transport/signal transduction system, periplasmic component/domain	E	Amino acid transport and metabolism	K02030	09180 Brite Hierarchies	09183 Protein families: signaling and cellular processes	02000 Transporters [BR:ko02000]	ABC.PA.S; polar amino acid transport system substrate-binding protein
PAN31117_00095	LMG 31117	P. anapnoica	yes	NA	NA	NA	NA	NA	NA	NA	NA	NA
PAN31117_00096	LMG 31117	P. anapnoica	yes	COG1565	SAM-dependent methyltransferase, MidA family	R	General function prediction only	NA	NA	NA	NA	NA
PAN31117_00097	LMG 31117	P. anapnoica	yes	COG1028	NAD(P)-dependent dehydrogenase, short-chain alcohol dehydrogenase family	I	Lipid transport and metabolism	NA	NA	NA	NA	NA
PAN31117_00098	LMG 31117	P. anapnoica	yes	COG1539	Dihydroneopterin aldolase	H	Coenzyme transport and metabolism	NA	NA	NA	NA	NA
PAN31117_00099	LMG 31117	P. anapnoica	yes	COG0037	tRNA(Ile)-lysidine synthase TilS/MesJ	J	Translation, ribosomal structure and biogenesis	K14058	09180 Brite Hierarchies	09182 Protein families: genetic information processing	03016 Transfer RNA biogenesis [BR:ko03016]	ttcA; tRNA 2-thiocytidine biosynthesis protein TtcA
PAN31117_00100	LMG 31117	P. anapnoica	yes	COG1207	Bifunctional protein GlmU, N-acetylglucosamine-1-phosphate-uridyltransferase/glucosamine-1-phosphate-acetyltransferase	M	Cell wall/membrane/envelope biogenesis	K04042	09100 Metabolism	09101 Carbohydrate metabolism	00520 Amino sugar and nucleotide sugar metabolism [PATH:ko00520]	glmU; bifunctional UDP-N-acetylglucosamine pyrophosphorylase / Glucosamine-1-phosphate N-acetyltransferase [EC:2.7.7.23 2.3.1.157]
PAN31117_00101	LMG 31117	P. anapnoica	yes	COG0449	Glucosamine 6-phosphate synthetase, contains amidotransferase and phosphosugar isomerase domains	M	Cell wall/membrane/envelope biogenesis	K00820	09100 Metabolism	09101 Carbohydrate metabolism	00520 Amino sugar and nucleotide sugar metabolism [PATH:ko00520]	glmS, GFPT; glucosamine---fructose-6-phosphate aminotransferase (isomerizing) [EC:2.6.1.16]
PAN31117_00102	LMG 31117	P. anapnoica	yes	COG3324	Predicted enzyme related to lactoylglutathione lyase	R	General function prediction only	K06996	09190 Not Included in Pathway or Brite	09194 Poorly characterized	99997 Function unknown	K06996; uncharacterized protein
PAN31117_00103	LMG 31117	P. anapnoica	yes	NA	NA	NA	NA	NA	NA	NA	NA	NA
PAN31117_00104	LMG 31117	P. anapnoica	yes	COG3203	Outer membrane protein (porin)	M	Cell wall/membrane/envelope biogenesis	NA	NA	NA	NA	NA
PAN31117_00105	LMG 31117	P. anapnoica	yes	COG0741	Soluble lytic murein transglycosylase and related regulatory proteins (some contain LysM/invasin domains)	M	Cell wall/membrane/envelope biogenesis	NA	NA	NA	NA	NA
PAN31117_00106	LMG 31117	P. anapnoica	yes	COG1748	Saccharopine dehydrogenase, NADP-dependent	E	Amino acid transport and metabolism	NA	NA	NA	NA	NA
PAN31117_00107	LMG 31117	P. anapnoica	yes	COG3203	Outer membrane protein (porin)	M	Cell wall/membrane/envelope biogenesis	NA	NA	NA	NA	NA
PAN31117_00108	LMG 31117	P. anapnoica	yes	COG3842	ABC-type Fe3+/spermidine/putrescine transport systems, ATPase components	E	Amino acid transport and metabolism	K02017	09130 Environmental Information Processing	09131 Membrane transport	02010 ABC transporters [PATH:ko02010]	modC; molybdate transport system ATP-binding protein [EC:3.6.3.29]
PAN31117_00109	LMG 31117	P. anapnoica	yes	COG1178	ABC-type Fe3+ transport system, permease component	P	Inorganic ion transport and metabolism	K02011	09130 Environmental Information Processing	09131 Membrane transport	02010 ABC transporters [PATH:ko02010]	afuB, fbpB; iron(III) transport system permease protein
PAN31117_00110	LMG 31117	P. anapnoica	yes	COG1840	ABC-type Fe3+ transport system, periplasmic component	P	Inorganic ion transport and metabolism	NA	NA	NA	NA	NA
PAN31117_00111	LMG 31117	P. anapnoica	yes	COG0745	DNA-binding response regulator, OmpR family, contains REC and winged-helix (wHTH) domain	T	Signal transduction mechanisms	K07774	09130 Environmental Information Processing	09132 Signal transduction	02020 Two-component system [PATH:ko02020]	tctD; two-component system, OmpR family, response regulator TctD
PAN31117_00112	LMG 31117	P. anapnoica	yes	COG0642	Signal transduction histidine kinase	T	Signal transduction mechanisms	NA	NA	NA	NA	NA
PAN31117_00113	LMG 31117	P. anapnoica	yes	COG1104	Cysteine sulfinate desulfinase/cysteine desulfurase or related enzyme	E	Amino acid transport and metabolism	K04487	09100 Metabolism	09108 Metabolism of cofactors and vitamins	00730 Thiamine metabolism [PATH:ko00730]	iscS, NFS1; cysteine desulfurase [EC:2.8.1.7]
PAN31117_00114	LMG 31117	P. anapnoica	yes	COG0753	Catalase	P	Inorganic ion transport and metabolism	NA	NA	NA	NA	NA
PAN31117_00115	LMG 31117	P. anapnoica	yes	NA	NA	NA	NA	NA	NA	NA	NA	NA
PAN31117_00116	LMG 31117	P. anapnoica	yes	NA	NA	NA	NA	NA	NA	NA	NA	NA
PAN31117_00117	LMG 31117	P. anapnoica	yes	COG0038	H+/Cl- antiporter ClcA	P	Inorganic ion transport and metabolism	NA	NA	NA	NA	NA
PAN31117_00118	LMG 31117	P. anapnoica	yes	COG1801	Uncharacterized conserved protein YecE, DUF72 family	S	Function unknown	NA	NA	NA	NA	NA
PAN31117_00119	LMG 31117	P. anapnoica	yes	COG0210	Superfamily I DNA or RNA helicase	L	Replication, recombination and repair	K03657	09120 Genetic Information Processing	09124 Replication and repair	03420 Nucleotide excision repair [PATH:ko03420]	uvrD, pcrA; DNA helicase II / ATP-dependent DNA helicase PcrA [EC:3.6.4.12]
PAN31117_00120	LMG 31117	P. anapnoica	yes	COG1670	Protein N-acetyltransferase, RimJ/RimL family	J	Translation, ribosomal structure and biogenesis	NA	NA	NA	NA	NA
PAN31117_00121	LMG 31117	P. anapnoica	yes	NA	NA	NA	NA	NA	NA	NA	NA	NA
PAN31117_00122	LMG 31117	P. anapnoica	yes	COG4728	Uncharacterized protein	S	Function unknown	NA	NA	NA	NA	NA
PAN31117_00123	LMG 31117	P. anapnoica	yes	NA	NA	NA	NA	NA	NA	NA	NA	NA
PAN31117_00124	LMG 31117	P. anapnoica	yes	COG1506	Dipeptidyl aminopeptidase/acylaminoacyl peptidase	E	Amino acid transport and metabolism	NA	NA	NA	NA	NA
PAN31117_00125	LMG 31117	P. anapnoica	yes	NA	NA	NA	NA	NA	NA	NA	NA	NA
PAN31117_00126	LMG 31117	P. anapnoica	yes	COG0137	Argininosuccinate synthase	E	Amino acid transport and metabolism	K01940	09100 Metabolism	09105 Amino acid metabolism	00250 Alanine, aspartate and glutamate metabolism [PATH:ko00250]	argG, ASS1; argininosuccinate synthase [EC:6.3.4.5]
PAN31117_00127	LMG 31117	P. anapnoica	yes	COG0583	DNA-binding transcriptional regulator, LysR family	K	Transcription	NA	NA	NA	NA	NA
PAN31117_00128	LMG 31117	P. anapnoica	yes	COG0697	Permease of the drug/metabolite transporter (DMT) superfamily	G	Carbohydrate transport and metabolism	NA	NA	NA	NA	NA
PAN31117_00129	LMG 31117	P. anapnoica	yes	COG3576	Predicted flavin-nucleotide-binding protein, pyridoxine 5'-phosphate oxidase superfamily	R	General function prediction only	K07006	09190 Not Included in Pathway or Brite	09194 Poorly characterized	99997 Function unknown	K07006; uncharacterized protein
PAN31117_00130	LMG 31117	P. anapnoica	yes	COG0625	Glutathione S-transferase	O	Posttranslational modification, protein turnover, chaperones	NA	NA	NA	NA	NA
PAN31117_00131	LMG 31117	P. anapnoica	yes	COG0583	DNA-binding transcriptional regulator, LysR family	K	Transcription	NA	NA	NA	NA	NA
PAN31117_00132	LMG 31117	P. anapnoica	yes	NA	NA	NA	NA	NA	NA	NA	NA	NA
PAN31117_00134	LMG 31117	P. anapnoica	yes	COG1432	Uncharacterized conserved protein, LabA/DUF88 family	S	Function unknown	NA	NA	NA	NA	NA
PAN31117_00135	LMG 31117	P. anapnoica	yes	COG2271	Sugar phosphate permease	G	Carbohydrate transport and metabolism	K02511	09180 Brite Hierarchies	09183 Protein families: signaling and cellular processes	02000 Transporters [BR:ko02000]	hpaX; MFS transporter, ACS family, 4-hydroxyphenylacetate permease
PAN31117_00136	LMG 31117	P. anapnoica	yes	NA	NA	NA	NA	NA	NA	NA	NA	NA
PAN31117_00137	LMG 31117	P. anapnoica	yes	COG0654	2-polyprenyl-6-methoxyphenol hydroxylase and related FAD-dependent oxidoreductases	H	Coenzyme transport and metabolism	NA	NA	NA	NA	NA
PAN31117_00138	LMG 31117	P. anapnoica	yes	COG1846	DNA-binding transcriptional regulator, MarR family	K	Transcription	NA	NA	NA	NA	NA
PAN31117_00139	LMG 31117	P. anapnoica	yes	COG3511	Phospholipase C	M	Cell wall/membrane/envelope biogenesis	NA	NA	NA	NA	NA
PAN31117_00140	LMG 31117	P. anapnoica	yes	COG0583	DNA-binding transcriptional regulator, LysR family	K	Transcription	NA	NA	NA	NA	NA
PAN31117_00141	LMG 31117	P. anapnoica	yes	COG3531	Predicted protein-disulfide isomerase , contains CxxC motif	O	Posttranslational modification, protein turnover, chaperones	K07396	09190 Not Included in Pathway or Brite	09192 Unclassified: genetic information processing	99975 Protein processing	K07396; putative protein-disulfide isomerase
PAN31117_00142	LMG 31117	P. anapnoica	yes	COG2910	Putative NADH-flavin reductase	R	General function prediction only	K07118	09190 Not Included in Pathway or Brite	09194 Poorly characterized	99997 Function unknown	K07118; uncharacterized protein
PAN31117_00143	LMG 31117	P. anapnoica	yes	COG3145	Alkylated DNA repair dioxygenase AlkB	L	Replication, recombination and repair	K03919	09180 Brite Hierarchies	09182 Protein families: genetic information processing	03400 DNA repair and recombination proteins [BR:ko03400]	alkB; DNA oxidative demethylase [EC:1.14.11.33]
PAN31117_00144	LMG 31117	P. anapnoica	yes	COG3826	Uncharacterized protein	S	Function unknown	K09990	09190 Not Included in Pathway or Brite	09194 Poorly characterized	99997 Function unknown	K09990; uncharacterized protein
PAN31117_00145	LMG 31117	P. anapnoica	yes	COG2169	Methylphosphotriester-DNA--protein-cysteine methyltransferase (N-terminal fragment of Ada), contains Zn-binding and two AraC-type DNA-binding domains	L	Replication, recombination and repair	K10778	09180 Brite Hierarchies	09182 Protein families: genetic information processing	03000 Transcription factors [BR:ko03000]	ada; AraC family transcriptional regulator, regulatory protein of adaptative response / methylated-DNA-[protein]-cysteine methyltransferase [EC:2.1.1.63]
PAN31117_00146	LMG 31117	P. anapnoica	yes	COG1276	Putative copper export protein	P	Inorganic ion transport and metabolism	NA	NA	NA	NA	NA
PAN31117_00147	LMG 31117	P. anapnoica	yes	COG2372	Copper-binding protein CopC (methionine-rich)	P	Inorganic ion transport and metabolism	NA	NA	NA	NA	NA
PAN31117_00148	LMG 31117	P. anapnoica	yes	COG0523	GTPase, G3E family	R	General function prediction only	NA	NA	NA	NA	NA
PAN31117_00149	LMG 31117	P. anapnoica	yes	COG0720	6-pyruvoyl-tetrahydropterin synthase	H	Coenzyme transport and metabolism	K01737	09100 Metabolism	09108 Metabolism of cofactors and vitamins	00790 Folate biosynthesis [PATH:ko00790]	queD, ptpS, PTS; 6-pyruvoyltetrahydropterin/6-carboxytetrahydropterin synthase [EC:4.2.3.12 4.1.2.50]
PAN31117_00150	LMG 31117	P. anapnoica	yes	COG1741	Redox-sensitive bicupin YhaK, pirin superfamily	R	General function prediction only	K06911	09190 Not Included in Pathway or Brite	09194 Poorly characterized	99997 Function unknown	K06911; uncharacterized protein
PAN31117_00151	LMG 31117	P. anapnoica	yes	COG0384	Predicted epimerase YddE/YHI9, PhzF superfamily	R	General function prediction only	NA	NA	NA	NA	NA
PAN31117_00152	LMG 31117	P. anapnoica	yes	COG1739	Putative translation regulator, IMPACT (imprinted ancient) protein family	R	General function prediction only	NA	NA	NA	NA	NA
PAN31117_00153	LMG 31117	P. anapnoica	yes	COG4454	Uncharacterized copper-binding protein, cupredoxin-like subfamily	R	General function prediction only	NA	NA	NA	NA	NA
PAN31117_00154	LMG 31117	P. anapnoica	yes	COG2132	Multicopper oxidase with three cupredoxin domains (includes cell division protein FtsP and spore coat protein CotA)	D	Cell cycle control, cell division, chromosome partitioning	NA	NA	NA	NA	NA
PAN31117_00155	LMG 31117	P. anapnoica	yes	COG1538	Outer membrane protein TolC	M	Cell wall/membrane/envelope biogenesis	NA	NA	NA	NA	NA
PAN31117_00156	LMG 31117	P. anapnoica	yes	NA	NA	NA	NA	NA	NA	NA	NA	NA
PAN31117_00157	LMG 31117	P. anapnoica	yes	NA	NA	NA	NA	NA	NA	NA	NA	NA
PAN31117_00158	LMG 31117	P. anapnoica	yes	NA	NA	NA	NA	NA	NA	NA	NA	NA
PAN31117_00159	LMG 31117	P. anapnoica	yes	NA	NA	NA	NA	NA	NA	NA	NA	NA
PAN31117_00160	LMG 31117	P. anapnoica	yes	NA	NA	NA	NA	NA	NA	NA	NA	NA
PAN31117_00161	LMG 31117	P. anapnoica	yes	NA	NA	NA	NA	NA	NA	NA	NA	NA
PAN31117_00162	LMG 31117	P. anapnoica	yes	COG3203	Outer membrane protein (porin)	M	Cell wall/membrane/envelope biogenesis	NA	NA	NA	NA	NA
PAN31117_00163	LMG 31117	P. anapnoica	yes	COG1250	3-hydroxyacyl-CoA dehydrogenase	I	Lipid transport and metabolism	K00074	09100 Metabolism	09101 Carbohydrate metabolism	00650 Butanoate metabolism [PATH:ko00650]	paaH, hbd, fadB, mmgB; 3-hydroxybutyryl-CoA dehydrogenase [EC:1.1.1.157]
PAN31117_00164	LMG 31117	P. anapnoica	yes	NA	NA	NA	NA	NA	NA	NA	NA	NA
PAN31117_00165	LMG 31117	P. anapnoica	yes	NA	NA	NA	NA	NA	NA	NA	NA	NA
PAN31117_00166	LMG 31117	P. anapnoica	yes	NA	NA	NA	NA	NA	NA	NA	NA	NA
PAN31117_00167	LMG 31117	P. anapnoica	yes	COG2070	NAD(P)H-dependent flavin oxidoreductase YrpB, nitropropane dioxygenase family	R	General function prediction only	K00459	09100 Metabolism	09102 Energy metabolism	00910 Nitrogen metabolism [PATH:ko00910]	ncd2, npd; nitronate monooxygenase [EC:1.13.12.16]
PAN31117_00168	LMG 31117	P. anapnoica	yes	COG0491	Glyoxylase or a related metal-dependent hydrolase, beta-lactamase superfamily II	R	General function prediction only	NA	NA	NA	NA	NA
PAN31117_00169	LMG 31117	P. anapnoica	yes	COG2030	Acyl dehydratase	I	Lipid transport and metabolism	NA	NA	NA	NA	NA
PAN31117_00170	LMG 31117	P. anapnoica	yes	COG3313	Predicted Fe-S protein YdhL, DUF1289 family	R	General function prediction only	NA	NA	NA	NA	NA
PAN31117_00171	LMG 31117	P. anapnoica	yes	COG5496	Predicted thioesterase	R	General function prediction only	NA	NA	NA	NA	NA
PAN31117_00172	LMG 31117	P. anapnoica	yes	COG2606	Cys-tRNA(Pro) deacylase, prolyl-tRNA editing enzyme YbaK/EbsC	J	Translation, ribosomal structure and biogenesis	NA	NA	NA	NA	NA
PAN31117_00173	LMG 31117	P. anapnoica	yes	COG0119	Isopropylmalate/homocitrate/citramalate synthases	E	Amino acid transport and metabolism	K01640	09100 Metabolism	09101 Carbohydrate metabolism	00650 Butanoate metabolism [PATH:ko00650]	E4.1.3.4, HMGCL, hmgL; hydroxymethylglutaryl-CoA lyase [EC:4.1.3.4]
PAN31117_00174	LMG 31117	P. anapnoica	yes	COG0111	Phosphoglycerate dehydrogenase or related dehydrogenase	H	Coenzyme transport and metabolism	K12972	09100 Metabolism	09101 Carbohydrate metabolism	00620 Pyruvate metabolism [PATH:ko00620]	ghrA; glyoxylate/hydroxypyruvate reductase [EC:1.1.1.79 1.1.1.81]
PAN31117_00175	LMG 31117	P. anapnoica	yes	COG4681	Uncharacterized conserved protein YaeQ, suppresses RfaH defect	S	Function unknown	NA	NA	NA	NA	NA
PAN31117_00176	LMG 31117	P. anapnoica	yes	COG0596	Pimeloyl-ACP methyl ester carboxylesterase	H	Coenzyme transport and metabolism	NA	NA	NA	NA	NA
PAN31117_00177	LMG 31117	P. anapnoica	yes	COG1396	Transcriptional regulator, contains XRE-family HTH domain	K	Transcription	NA	NA	NA	NA	NA
PAN31117_00178	LMG 31117	P. anapnoica	yes	COG1396	Transcriptional regulator, contains XRE-family HTH domain	K	Transcription	NA	NA	NA	NA	NA
PAN31117_00179	LMG 31117	P. anapnoica	yes	COG0697	Permease of the drug/metabolite transporter (DMT) superfamily	G	Carbohydrate transport and metabolism	NA	NA	NA	NA	NA
PAN31117_00180	LMG 31117	P. anapnoica	yes	COG2199	GGDEF domain, diguanylate cyclase (c-di-GMP synthetase) or its enzymatically inactive variants	T	Signal transduction mechanisms	K18968	09140 Cellular Processes	09145 Cellular community - prokaryotes	02026 Biofilm formation - Escherichia coli [PATH:ko02026]	adrA; diguanylate cyclase [EC:2.7.7.65]
PAN31117_00181	LMG 31117	P. anapnoica	yes	NA	NA	NA	NA	NA	NA	NA	NA	NA
PAN31117_00182	LMG 31117	P. anapnoica	yes	NA	NA	NA	NA	NA	NA	NA	NA	NA
PAN31117_00183	LMG 31117	P. anapnoica	yes	COG3203	Outer membrane protein (porin)	M	Cell wall/membrane/envelope biogenesis	NA	NA	NA	NA	NA
PAN31117_00184	LMG 31117	P. anapnoica	yes	COG2084	3-hydroxyisobutyrate dehydrogenase or related beta-hydroxyacid dehydrogenase	I	Lipid transport and metabolism	NA	NA	NA	NA	NA
PAN31117_00185	LMG 31117	P. anapnoica	yes	COG2207	AraC-type DNA-binding domain and AraC-containing proteins	K	Transcription	NA	NA	NA	NA	NA
PAN31117_00186	LMG 31117	P. anapnoica	yes	COG4770	Acetyl/propionyl-CoA carboxylase, alpha subunit	I	Lipid transport and metabolism	K01968	09100 Metabolism	09105 Amino acid metabolism	00280 Valine, leucine and isoleucine degradation [PATH:ko00280]	E6.4.1.4A; 3-methylcrotonyl-CoA carboxylase alpha subunit [EC:6.4.1.4]
PAN31117_00187	LMG 31117	P. anapnoica	yes	COG0502	Biotin synthase or related enzyme	H	Coenzyme transport and metabolism	K01012	09100 Metabolism	09108 Metabolism of cofactors and vitamins	00780 Biotin metabolism [PATH:ko00780]	bioB; biotin synthase [EC:2.8.1.6]
PAN31117_00188	LMG 31117	P. anapnoica	yes	COG0132	Dethiobiotin synthetase	H	Coenzyme transport and metabolism	NA	NA	NA	NA	NA
PAN31117_00189	LMG 31117	P. anapnoica	yes	COG0156	7-keto-8-aminopelargonate synthetase or related enzyme	H	Coenzyme transport and metabolism	K00652	09100 Metabolism	09108 Metabolism of cofactors and vitamins	00780 Biotin metabolism [PATH:ko00780]	bioF; 8-amino-7-oxononanoate synthase [EC:2.3.1.47]
PAN31117_00190	LMG 31117	P. anapnoica	yes	COG0161	Adenosylmethionine-8-amino-7-oxononanoate aminotransferase	H	Coenzyme transport and metabolism	K00833	09100 Metabolism	09108 Metabolism of cofactors and vitamins	00780 Biotin metabolism [PATH:ko00780]	bioA; adenosylmethionine---8-amino-7-oxononanoate aminotransferase [EC:2.6.1.62]
PAN31117_00191	LMG 31117	P. anapnoica	yes	COG1024	Enoyl-CoA hydratase/carnithine racemase	I	Lipid transport and metabolism	NA	NA	NA	NA	NA
PAN31117_00192	LMG 31117	P. anapnoica	yes	COG4799	Acetyl-CoA carboxylase, carboxyltransferase component	I	Lipid transport and metabolism	K01969	09100 Metabolism	09105 Amino acid metabolism	00280 Valine, leucine and isoleucine degradation [PATH:ko00280]	E6.4.1.4B; 3-methylcrotonyl-CoA carboxylase beta subunit [EC:6.4.1.4]
PAN31117_00193	LMG 31117	P. anapnoica	yes	COG3012	Uncharacterized conserved protein YchJ, contains N- and C-terminal SEC-C domains	S	Function unknown	NA	NA	NA	NA	NA
PAN31117_00194	LMG 31117	P. anapnoica	yes	COG3917	2-hydroxychromene-2-carboxylate isomerase	Q	Secondary metabolites biosynthesis, transport and catabolism	NA	NA	NA	NA	NA
PAN31117_00195	LMG 31117	P. anapnoica	yes	COG1028	NAD(P)-dependent dehydrogenase, short-chain alcohol dehydrogenase family	I	Lipid transport and metabolism	NA	NA	NA	NA	NA
PAN31117_00196	LMG 31117	P. anapnoica	yes	COG0183	Acetyl-CoA acetyltransferase	I	Lipid transport and metabolism	K00626	09100 Metabolism	09101 Carbohydrate metabolism	00620 Pyruvate metabolism [PATH:ko00620]	E2.3.1.9, atoB; acetyl-CoA C-acetyltransferase [EC:2.3.1.9]
PAN31117_00197	LMG 31117	P. anapnoica	yes	COG0288	Carbonic anhydrase	P	Inorganic ion transport and metabolism	K01673	09100 Metabolism	09102 Energy metabolism	00910 Nitrogen metabolism [PATH:ko00910]	cynT, can; carbonic anhydrase [EC:4.2.1.1]
PAN31117_00198	LMG 31117	P. anapnoica	yes	COG4579	Isocitrate dehydrogenase kinase/phosphatase	T	Signal transduction mechanisms	K00906	09190 Not Included in Pathway or Brite	09191 Unclassified: metabolism	99980 Enzymes with EC numbers	aceK; isocitrate dehydrogenase kinase/phosphatase [EC:2.7.11.5 3.1.3.-]
PAN31117_00199	LMG 31117	P. anapnoica	yes	COG1960	Acyl-CoA dehydrogenase related to the alkylation response protein AidB	I	Lipid transport and metabolism	K00253	09100 Metabolism	09105 Amino acid metabolism	00280 Valine, leucine and isoleucine degradation [PATH:ko00280]	IVD, ivd; isovaleryl-CoA dehydrogenase [EC:1.3.8.4]
PAN31117_00200	LMG 31117	P. anapnoica	yes	COG2050	Acyl-coenzyme A thioesterase PaaI, contains HGG motif	Q	Secondary metabolites biosynthesis, transport and catabolism	NA	NA	NA	NA	NA
PAN31117_00201	LMG 31117	P. anapnoica	yes	COG0789	DNA-binding transcriptional regulator, MerR family	K	Transcription	NA	NA	NA	NA	NA
PAN31117_00202	LMG 31117	P. anapnoica	yes	COG0491	Glyoxylase or a related metal-dependent hydrolase, beta-lactamase superfamily II	R	General function prediction only	NA	NA	NA	NA	NA
PAN31117_00203	LMG 31117	P. anapnoica	yes	COG2814	Predicted arabinose efflux permease, MFS family	G	Carbohydrate transport and metabolism	NA	NA	NA	NA	NA
PAN31117_00204	LMG 31117	P. anapnoica	yes	COG4982	3-oxoacyl-ACP reductase domain of yeast-type FAS1	I	Lipid transport and metabolism	NA	NA	NA	NA	NA
PAN31117_00205	LMG 31117	P. anapnoica	yes	COG0300	Short-chain dehydrogenase	R	General function prediction only	NA	NA	NA	NA	NA
PAN31117_00206	LMG 31117	P. anapnoica	yes	COG1651	Protein-disulfide isomerase	O	Posttranslational modification, protein turnover, chaperones	K03673	09160 Human Diseases	09175 Drug resistance: Antimicrobial	01503 Cationic antimicrobial peptide (CAMP) resistance [PATH:ko01503]	dsbA; thiol:disulfide interchange protein DsbA
PAN31117_00207	LMG 31117	P. anapnoica	yes	COG3087	Cell division protein FtsN	D	Cell cycle control, cell division, chromosome partitioning	NA	NA	NA	NA	NA
PAN31117_00208	LMG 31117	P. anapnoica	yes	COG0018	Arginyl-tRNA synthetase	J	Translation, ribosomal structure and biogenesis	K01887	09120 Genetic Information Processing	09122 Translation	00970 Aminoacyl-tRNA biosynthesis [PATH:ko00970]	RARS, argS; arginyl-tRNA synthetase [EC:6.1.1.19]
PAN31117_00209	LMG 31117	P. anapnoica	yes	NA	NA	NA	NA	NA	NA	NA	NA	NA
PAN31117_00210	LMG 31117	P. anapnoica	yes	NA	NA	NA	NA	NA	NA	NA	NA	NA
PAN31117_00211	LMG 31117	P. anapnoica	yes	COG1285	Uncharacterized membrane protein YhiD, involved in acid resistance	S	Function unknown	K07507	09180 Brite Hierarchies	09183 Protein families: signaling and cellular processes	02000 Transporters [BR:ko02000]	mgtC; putative Mg2+ transporter-C (MgtC) family protein
PAN31117_00212	LMG 31117	P. anapnoica	no	NA	NA	NA	NA	NA	NA	NA	NA	NA
PAN31117_00213	LMG 31117	P. anapnoica	yes	COG1410	Methionine synthase I, cobalamin-binding domain	E	Amino acid transport and metabolism	K00548	09100 Metabolism	09105 Amino acid metabolism	00270 Cysteine and methionine metabolism [PATH:ko00270]	metH, MTR; 5-methyltetrahydrofolate--homocysteine methyltransferase [EC:2.1.1.13]
PAN31117_00214	LMG 31117	P. anapnoica	yes	COG0646	Methionine synthase I (cobalamin-dependent), methyltransferase domain	E	Amino acid transport and metabolism	K00548	09100 Metabolism	09105 Amino acid metabolism	00270 Cysteine and methionine metabolism [PATH:ko00270]	metH, MTR; 5-methyltetrahydrofolate--homocysteine methyltransferase [EC:2.1.1.13]
PAN31117_00215	LMG 31117	P. anapnoica	yes	COG0607	Rhodanese-related sulfurtransferase	P	Inorganic ion transport and metabolism	NA	NA	NA	NA	NA
PAN31117_00216	LMG 31117	P. anapnoica	yes	NA	NA	NA	NA	NA	NA	NA	NA	NA
PAN31117_00217	LMG 31117	P. anapnoica	yes	COG0596	Pimeloyl-ACP methyl ester carboxylesterase	H	Coenzyme transport and metabolism	NA	NA	NA	NA	NA
PAN31117_00218	LMG 31117	P. anapnoica	yes	NA	NA	NA	NA	NA	NA	NA	NA	NA
PAN31117_00219	LMG 31117	P. anapnoica	yes	COG1414	DNA-binding transcriptional regulator, IclR family	K	Transcription	NA	NA	NA	NA	NA
PAN31117_00220	LMG 31117	P. anapnoica	yes	COG0179	2-keto-4-pentenoate hydratase/2-oxohepta-3-ene-1,7-dioic acid hydratase (catechol pathway)	Q	Secondary metabolites biosynthesis, transport and catabolism	K16171	09100 Metabolism	09105 Amino acid metabolism	00350 Tyrosine metabolism [PATH:ko00350]	faaH; fumarylacetoacetate (FAA) hydrolase [EC:3.7.1.2]
PAN31117_00221	LMG 31117	P. anapnoica	yes	COG0683	ABC-type branched-chain amino acid transport system, periplasmic component	E	Amino acid transport and metabolism	NA	NA	NA	NA	NA
PAN31117_00222	LMG 31117	P. anapnoica	yes	COG1024	Enoyl-CoA hydratase/carnithine racemase	I	Lipid transport and metabolism	K01692	09100 Metabolism	09101 Carbohydrate metabolism	00640 Propanoate metabolism [PATH:ko00640]	paaF, echA; enoyl-CoA hydratase [EC:4.2.1.17]
PAN31117_00223	LMG 31117	P. anapnoica	yes	NA	NA	NA	NA	NA	NA	NA	NA	NA
PAN31117_00224	LMG 31117	P. anapnoica	yes	COG1752	Predicted acylesterase/phospholipase RssA, containd patatin domain	R	General function prediction only	NA	NA	NA	NA	NA
PAN31117_00225	LMG 31117	P. anapnoica	yes	COG2207	AraC-type DNA-binding domain and AraC-containing proteins	K	Transcription	NA	NA	NA	NA	NA
PAN31117_00226	LMG 31117	P. anapnoica	yes	COG1280	Threonine/homoserine/homoserine lactone efflux protein	E	Amino acid transport and metabolism	NA	NA	NA	NA	NA
PAN31117_00227	LMG 31117	P. anapnoica	yes	NA	NA	NA	NA	NA	NA	NA	NA	NA
PAN31117_00228	LMG 31117	P. anapnoica	yes	NA	NA	NA	NA	NA	NA	NA	NA	NA
PAN31117_00229	LMG 31117	P. anapnoica	yes	NA	NA	NA	NA	NA	NA	NA	NA	NA
PAN31117_00230	LMG 31117	P. anapnoica	yes	COG2870	ADP-heptose synthase, bifunctional sugar kinase/adenylyltransferase	M	Cell wall/membrane/envelope biogenesis	K21345	09100 Metabolism	09107 Glycan biosynthesis and metabolism	00540 Lipopolysaccharide biosynthesis [PATH:ko00540]	rfaE2; D-glycero-beta-D-manno-heptose 1-phosphate adenylyltransferase [EC:2.7.7.70]
PAN31117_00231	LMG 31117	P. anapnoica	yes	COG4448	L-asparaginase II	E	Amino acid transport and metabolism	NA	NA	NA	NA	NA
PAN31117_00232	LMG 31117	P. anapnoica	yes	NA	NA	NA	NA	NA	NA	NA	NA	NA
PAN31117_00233	LMG 31117	P. anapnoica	yes	COG1521	Pantothenate kinase type III	H	Coenzyme transport and metabolism	K03525	09100 Metabolism	09108 Metabolism of cofactors and vitamins	00770 Pantothenate and CoA biosynthesis [PATH:ko00770]	coaX; type III pantothenate kinase [EC:2.7.1.33]
PAN31117_00234	LMG 31117	P. anapnoica	yes	COG0340	Biotin-(acetyl-CoA carboxylase) ligase	H	Coenzyme transport and metabolism	NA	NA	NA	NA	NA
PAN31117_00235	LMG 31117	P. anapnoica	yes	COG0767	ABC-type transporter Mla maintaining outer membrane lipid asymmetry, permease component MlaE	M	Cell wall/membrane/envelope biogenesis	K02066	09130 Environmental Information Processing	09131 Membrane transport	02010 ABC transporters [PATH:ko02010]	mlaE, linK; phospholipid/cholesterol/gamma-HCH transport system permease protein
PAN31117_00236	LMG 31117	P. anapnoica	yes	COG1127	ABC-type transporter Mla maintaining outer membrane lipid asymmetry, ATPase component MlaF	M	Cell wall/membrane/envelope biogenesis	K02065	09130 Environmental Information Processing	09131 Membrane transport	02010 ABC transporters [PATH:ko02010]	mlaF, linL, mkl; phospholipid/cholesterol/gamma-HCH transport system ATP-binding protein
PAN31117_00237	LMG 31117	P. anapnoica	yes	COG1463	ABC-type transporter Mla maintaining outer membrane lipid asymmetry, periplasmic component MlaD	M	Cell wall/membrane/envelope biogenesis	NA	NA	NA	NA	NA
PAN31117_00238	LMG 31117	P. anapnoica	yes	NA	NA	NA	NA	NA	NA	NA	NA	NA
PAN31117_00239	LMG 31117	P. anapnoica	yes	COG5652	VanZ like family protein (function unknown)	S	Function unknown	NA	NA	NA	NA	NA
PAN31117_00240	LMG 31117	P. anapnoica	yes	COG2814	Predicted arabinose efflux permease, MFS family	G	Carbohydrate transport and metabolism	NA	NA	NA	NA	NA
PAN31117_00241	LMG 31117	P. anapnoica	yes	COG3411	(2Fe-2S) ferredoxin	C	Energy production and conversion	NA	NA	NA	NA	NA
PAN31117_00242	LMG 31117	P. anapnoica	yes	COG2945	Alpha/beta superfamily hydrolase	R	General function prediction only	K07018	09190 Not Included in Pathway or Brite	09194 Poorly characterized	99997 Function unknown	K07018; uncharacterized protein
PAN31117_00243	LMG 31117	P. anapnoica	yes	COG1686	D-alanyl-D-alanine carboxypeptidase	M	Cell wall/membrane/envelope biogenesis	K07258	09100 Metabolism	09107 Glycan biosynthesis and metabolism	00550 Peptidoglycan biosynthesis [PATH:ko00550]	dacC, dacA, dacD; serine-type D-Ala-D-Ala carboxypeptidase (penicillin-binding protein 5/6) [EC:3.4.16.4]
PAN31117_00244	LMG 31117	P. anapnoica	yes	COG0115	Branched-chain amino acid aminotransferase/4-amino-4-deoxychorismate lyase	E	Amino acid transport and metabolism	K00824	09100 Metabolism	09105 Amino acid metabolism	00310 Lysine degradation [PATH:ko00310]	dat; D-alanine transaminase [EC:2.6.1.21]
PAN31117_00245	LMG 31117	P. anapnoica	yes	COG2921	Putative lipoic acid-binding regulatory protein	T	Signal transduction mechanisms	NA	NA	NA	NA	NA
PAN31117_00246	LMG 31117	P. anapnoica	yes	COG0583	DNA-binding transcriptional regulator, LysR family	K	Transcription	K03566	09140 Cellular Processes	09145 Cellular community - prokaryotes	02026 Biofilm formation - Escherichia coli [PATH:ko02026]	gcvA; LysR family transcriptional regulator, glycine cleavage system transcriptional activator
PAN31117_00247	LMG 31117	P. anapnoica	yes	NA	NA	NA	NA	NA	NA	NA	NA	NA
PAN31117_00248	LMG 31117	P. anapnoica	yes	COG0697	Permease of the drug/metabolite transporter (DMT) superfamily	G	Carbohydrate transport and metabolism	NA	NA	NA	NA	NA
PAN31117_00249	LMG 31117	P. anapnoica	yes	COG0321	Lipoate-protein ligase B	H	Coenzyme transport and metabolism	K03801	09100 Metabolism	09108 Metabolism of cofactors and vitamins	00785 Lipoic acid metabolism [PATH:ko00785]	lipB; lipoyl(octanoyl) transferase [EC:2.3.1.181]
PAN31117_00250	LMG 31117	P. anapnoica	yes	COG0320	Lipoate synthase	H	Coenzyme transport and metabolism	K03644	09100 Metabolism	09108 Metabolism of cofactors and vitamins	00785 Lipoic acid metabolism [PATH:ko00785]	lipA; lipoyl synthase [EC:2.8.1.8]
PAN31117_00251	LMG 31117	P. anapnoica	yes	COG3741	N-formylglutamate amidohydrolase	E	Amino acid transport and metabolism	NA	NA	NA	NA	NA
PAN31117_00252	LMG 31117	P. anapnoica	yes	COG1414	DNA-binding transcriptional regulator, IclR family	K	Transcription	NA	NA	NA	NA	NA
PAN31117_00253	LMG 31117	P. anapnoica	yes	COG0715	ABC-type nitrate/sulfonate/bicarbonate transport system, periplasmic component	P	Inorganic ion transport and metabolism	NA	NA	NA	NA	NA
PAN31117_00254	LMG 31117	P. anapnoica	yes	COG0600	ABC-type nitrate/sulfonate/bicarbonate transport system, permease component	P	Inorganic ion transport and metabolism	K02050	09180 Brite Hierarchies	09183 Protein families: signaling and cellular processes	02000 Transporters [BR:ko02000]	ABC.SN.P; NitT/TauT family transport system permease protein
PAN31117_00255	LMG 31117	P. anapnoica	yes	COG1116	ABC-type nitrate/sulfonate/bicarbonate transport system, ATPase component	P	Inorganic ion transport and metabolism	K02049	09180 Brite Hierarchies	09183 Protein families: signaling and cellular processes	02000 Transporters [BR:ko02000]	ABC.SN.A; NitT/TauT family transport system ATP-binding protein
PAN31117_00256	LMG 31117	P. anapnoica	yes	COG1301	Na+/H+-dicarboxylate symporter	C	Energy production and conversion	K11103	09130 Environmental Information Processing	09132 Signal transduction	02020 Two-component system [PATH:ko02020]	dctA; aerobic C4-dicarboxylate transport protein
PAN31117_00257	LMG 31117	P. anapnoica	yes	COG4191	Signal transduction histidine kinase regulating C4-dicarboxylate transport system	T	Signal transduction mechanisms	K17060	09130 Environmental Information Processing	09132 Signal transduction	02020 Two-component system [PATH:ko02020]	aauS; two-component system, sensor histidine kinase AauS [EC:2.7.13.3]
PAN31117_00258	LMG 31117	P. anapnoica	yes	COG2204	DNA-binding transcriptional response regulator, NtrC family, contains REC, AAA-type ATPase, and a Fis-type DNA-binding domains	T	Signal transduction mechanisms	K17061	09130 Environmental Information Processing	09132 Signal transduction	02020 Two-component system [PATH:ko02020]	aauR; two-component system, response regulator AauR
PAN31117_00259	LMG 31117	P. anapnoica	yes	COG0526	Thiol-disulfide isomerase or thioredoxin	O	Posttranslational modification, protein turnover, chaperones	NA	NA	NA	NA	NA
PAN31117_00260	LMG 31117	P. anapnoica	yes	NA	NA	NA	NA	NA	NA	NA	NA	NA
PAN31117_00261	LMG 31117	P. anapnoica	yes	NA	NA	NA	NA	NA	NA	NA	NA	NA
PAN31117_00262	LMG 31117	P. anapnoica	yes	COG0606	Predicted ATPase with chaperone activity	O	Posttranslational modification, protein turnover, chaperones	K07391	09190 Not Included in Pathway or Brite	09192 Unclassified: genetic information processing	99975 Protein processing	comM; magnesium chelatase family protein
PAN31117_00263	LMG 31117	P. anapnoica	yes	COG2960	Uncharacterized conserved protein YqiC, BMFP domain	S	Function unknown	K09806	09190 Not Included in Pathway or Brite	09194 Poorly characterized	99997 Function unknown	K09806; uncharacterized protein
PAN31117_00264	LMG 31117	P. anapnoica	yes	NA	NA	NA	NA	NA	NA	NA	NA	NA
PAN31117_00265	LMG 31117	P. anapnoica	yes	COG0347	Nitrogen regulatory protein PII	T	Signal transduction mechanisms	K04751	09130 Environmental Information Processing	09132 Signal transduction	02020 Two-component system [PATH:ko02020]	glnB; nitrogen regulatory protein P-II 1
PAN31117_00266	LMG 31117	P. anapnoica	yes	COG0004	Ammonia channel protein AmtB	P	Inorganic ion transport and metabolism	K03320	09180 Brite Hierarchies	09183 Protein families: signaling and cellular processes	02000 Transporters [BR:ko02000]	amt, AMT, MEP; ammonium transporter, Amt family
PAN31117_00267	LMG 31117	P. anapnoica	yes	NA	NA	NA	NA	K01919	09100 Metabolism	09105 Amino acid metabolism	00270 Cysteine and methionine metabolism [PATH:ko00270]	gshA; glutamate--cysteine ligase [EC:6.3.2.2]
PAN31117_00268	LMG 31117	P. anapnoica	yes	NA	NA	NA	NA	NA	NA	NA	NA	NA
PAN31117_00269	LMG 31117	P. anapnoica	yes	COG0189	Glutathione synthase/RimK-type ligase, ATP-grasp superfamily	H	Coenzyme transport and metabolism	K01920	09100 Metabolism	09105 Amino acid metabolism	00270 Cysteine and methionine metabolism [PATH:ko00270]	gshB; glutathione synthase [EC:6.3.2.3]
PAN31117_00270	LMG 31117	P. anapnoica	yes	COG2893	Phosphotransferase system, mannose/fructose-specific component IIA	G	Carbohydrate transport and metabolism	NA	NA	NA	NA	NA
PAN31117_00271	LMG 31117	P. anapnoica	yes	COG1925	Phosphotransferase system, HPr and related phosphotransfer proteins	T	Signal transduction mechanisms	K11189	09180 Brite Hierarchies	09183 Protein families: signaling and cellular processes	02000 Transporters [BR:ko02000]	PTS-HPR; phosphocarrier protein
PAN31117_00272	LMG 31117	P. anapnoica	yes	COG1080	Phosphoenolpyruvate-protein kinase (PTS system EI component in bacteria)	G	Carbohydrate transport and metabolism	K08483	09130 Environmental Information Processing	09131 Membrane transport	02060 Phosphotransferase system (PTS) [PATH:ko02060]	PTS-EI.PTSI, ptsI; phosphotransferase system, enzyme I, PtsI [EC:2.7.3.9]
PAN31117_00273	LMG 31117	P. anapnoica	yes	COG0476	Molybdopterin or thiamine biosynthesis adenylyltransferase	H	Coenzyme transport and metabolism	K21029	09120 Genetic Information Processing	09123 Folding, sorting and degradation	04122 Sulfur relay system [PATH:ko04122]	moeB; molybdopterin-synthase adenylyltransferase [EC:2.7.7.80]
PAN31117_00274	LMG 31117	P. anapnoica	yes	COG0793	C-terminal processing protease CtpA/Prc, contains a PDZ domain	O	Posttranslational modification, protein turnover, chaperones	K03797	09180 Brite Hierarchies	09181 Protein families: metabolism	01002 Peptidases [BR:ko01002]	E3.4.21.102, prc, ctpA; carboxyl-terminal processing protease [EC:3.4.21.102]
PAN31117_00275	LMG 31117	P. anapnoica	yes	COG0588	Phosphoglycerate mutase (BPG-dependent)	G	Carbohydrate transport and metabolism	K01834	09100 Metabolism	09101 Carbohydrate metabolism	00010 Glycolysis / Gluconeogenesis [PATH:ko00010]	PGAM, gpmA; 2,3-bisphosphoglycerate-dependent phosphoglycerate mutase [EC:5.4.2.11]
PAN31117_00276	LMG 31117	P. anapnoica	yes	COG0607	Rhodanese-related sulfurtransferase	P	Inorganic ion transport and metabolism	NA	NA	NA	NA	NA
PAN31117_00277	LMG 31117	P. anapnoica	yes	COG0695	Glutaredoxin	O	Posttranslational modification, protein turnover, chaperones	K03676	09180 Brite Hierarchies	09182 Protein families: genetic information processing	03110 Chaperones and folding catalysts [BR:ko03110]	grxC, GLRX, GLRX2; glutaredoxin 3
PAN31117_00278	LMG 31117	P. anapnoica	yes	COG1952	Preprotein translocase subunit SecB	U	Intracellular trafficking, secretion, and vesicular transport	K03071	09120 Genetic Information Processing	09123 Folding, sorting and degradation	03060 Protein export [PATH:ko03060]	secB; preprotein translocase subunit SecB
PAN31117_00279	LMG 31117	P. anapnoica	yes	COG0240	Glycerol-3-phosphate dehydrogenase	C	Energy production and conversion	K00057	09100 Metabolism	09103 Lipid metabolism	00564 Glycerophospholipid metabolism [PATH:ko00564]	gpsA; glycerol-3-phosphate dehydrogenase (NAD(P)+) [EC:1.1.1.94]
PAN31117_00280	LMG 31117	P. anapnoica	yes	COG2110	O-acetyl-ADP-ribose deacetylase (regulator of RNase III), contains Macro domain	J	Translation, ribosomal structure and biogenesis	NA	NA	NA	NA	NA
PAN31117_00281	LMG 31117	P. anapnoica	yes	COG0219	tRNA(Leu) C34 or U34 (ribose-2'-O)-methylase TrmL, contains SPOUT domain	J	Translation, ribosomal structure and biogenesis	K03216	09180 Brite Hierarchies	09182 Protein families: genetic information processing	03016 Transfer RNA biogenesis [BR:ko03016]	trmL, cspR; tRNA (cytidine/uridine-2'-O-)-methyltransferase [EC:2.1.1.207]
PAN31117_00282	LMG 31117	P. anapnoica	yes	COG1040	Predicted amidophosphoribosyltransferases	R	General function prediction only	NA	NA	NA	NA	NA
PAN31117_00283	LMG 31117	P. anapnoica	yes	COG2226	Ubiquinone/menaquinone biosynthesis C-methylase UbiE	H	Coenzyme transport and metabolism	NA	NA	NA	NA	NA
PAN31117_00284	LMG 31117	P. anapnoica	yes	COG0031	Cysteine synthase	E	Amino acid transport and metabolism	NA	NA	NA	NA	NA
PAN31117_00285	LMG 31117	P. anapnoica	yes	COG2423	Ornithine cyclodeaminase/archaeal alanine dehydrogenase, mu-crystallin family	E	Amino acid transport and metabolism	NA	NA	NA	NA	NA
PAN31117_00286	LMG 31117	P. anapnoica	yes	COG0104	Adenylosuccinate synthase	F	Nucleotide transport and metabolism	NA	NA	NA	NA	NA
PAN31117_00287	LMG 31117	P. anapnoica	yes	NA	NA	NA	NA	NA	NA	NA	NA	NA
PAN31117_00288	LMG 31117	P. anapnoica	yes	COG0078	Ornithine carbamoyltransferase	E	Amino acid transport and metabolism	NA	NA	NA	NA	NA
PAN31117_00289	LMG 31117	P. anapnoica	yes	COG0498	Threonine synthase	E	Amino acid transport and metabolism	NA	NA	NA	NA	NA
PAN31117_00290	LMG 31117	P. anapnoica	yes	COG0665	Glycine/D-amino acid oxidase (deaminating)	E	Amino acid transport and metabolism	K00273	09100 Metabolism	09105 Amino acid metabolism	00260 Glycine, serine and threonine metabolism [PATH:ko00260]	DAO, aao; D-amino-acid oxidase [EC:1.4.3.3]
PAN31117_00291	LMG 31117	P. anapnoica	yes	COG1853	NADH-FMN oxidoreductase RutF, flavin reductase (DIM6/NTAB) family	C	Energy production and conversion	NA	NA	NA	NA	NA
PAN31117_00292	LMG 31117	P. anapnoica	yes	COG2771	DNA-binding transcriptional regulator, CsgD family	K	Transcription	NA	NA	NA	NA	NA
PAN31117_00293	LMG 31117	P. anapnoica	yes	COG5488	Uncharacterized membrane protein	S	Function unknown	NA	NA	NA	NA	NA
PAN31117_00294	LMG 31117	P. anapnoica	yes	COG1622	Heme/copper-type cytochrome/quinol oxidase, subunit 2	C	Energy production and conversion	K02275	09100 Metabolism	09102 Energy metabolism	00190 Oxidative phosphorylation [PATH:ko00190]	coxB, ctaC; cytochrome c oxidase subunit II [EC:1.9.3.1]
PAN31117_00295	LMG 31117	P. anapnoica	yes	COG0843	Heme/copper-type cytochrome/quinol oxidase, subunit 1	C	Energy production and conversion	K02274	09100 Metabolism	09102 Energy metabolism	00190 Oxidative phosphorylation [PATH:ko00190]	coxA, ctaD; cytochrome c oxidase subunit I [EC:1.9.3.1]
PAN31117_00296	LMG 31117	P. anapnoica	yes	NA	NA	NA	NA	NA	NA	NA	NA	NA
PAN31117_00297	LMG 31117	P. anapnoica	yes	COG3175	Cytochrome c oxidase assembly protein Cox11	C	Energy production and conversion	K02258	09100 Metabolism	09102 Energy metabolism	00190 Oxidative phosphorylation [PATH:ko00190]	COX11, ctaG; cytochrome c oxidase assembly protein subunit 11
PAN31117_00298	LMG 31117	P. anapnoica	yes	NA	NA	NA	NA	NA	NA	NA	NA	NA
PAN31117_00299	LMG 31117	P. anapnoica	yes	COG1845	Heme/copper-type cytochrome/quinol oxidase, subunit 3	C	Energy production and conversion	K02276	09100 Metabolism	09102 Energy metabolism	00190 Oxidative phosphorylation [PATH:ko00190]	coxC, ctaE; cytochrome c oxidase subunit III [EC:1.9.3.1]
PAN31117_00300	LMG 31117	P. anapnoica	yes	NA	NA	NA	NA	NA	NA	NA	NA	NA
PAN31117_00301	LMG 31117	P. anapnoica	yes	COG3346	Cytochrome oxidase assembly protein ShyY1	O	Posttranslational modification, protein turnover, chaperones	NA	NA	NA	NA	NA
PAN31117_00302	LMG 31117	P. anapnoica	yes	NA	NA	NA	NA	NA	NA	NA	NA	NA
PAN31117_00303	LMG 31117	P. anapnoica	yes	COG1612	Heme A synthase	H	Coenzyme transport and metabolism	K02259	09100 Metabolism	09102 Energy metabolism	00190 Oxidative phosphorylation [PATH:ko00190]	COX15, ctaA; cytochrome c oxidase assembly protein subunit 15
PAN31117_00304	LMG 31117	P. anapnoica	yes	COG0109	Polyprenyltransferase (heme O synthase)	H	Coenzyme transport and metabolism	K02257	09100 Metabolism	09102 Energy metabolism	00190 Oxidative phosphorylation [PATH:ko00190]	COX10, ctaB, cyoE; heme o synthase [EC:2.5.1.141]
PAN31117_00305	LMG 31117	P. anapnoica	yes	COG1999	Cytochrome oxidase Cu insertion factor, SCO1/SenC/PrrC family	O	Posttranslational modification, protein turnover, chaperones	K07152	09180 Brite Hierarchies	09182 Protein families: genetic information processing	03029 Mitochondrial biogenesis [BR:ko03029]	SCO1_2; protein SCO1/2
PAN31117_00306	LMG 31117	P. anapnoica	yes	COG4890	Predicted outer membrane lipoprotein	S	Function unknown	NA	NA	NA	NA	NA
PAN31117_00307	LMG 31117	P. anapnoica	yes	COG1294	Cytochrome bd-type quinol oxidase, subunit 2	C	Energy production and conversion	K00426	09100 Metabolism	09102 Energy metabolism	00190 Oxidative phosphorylation [PATH:ko00190]	cydB; cytochrome bd ubiquinol oxidase subunit II [EC:7.1.1.7]
PAN31117_00308	LMG 31117	P. anapnoica	yes	COG1271	Cytochrome bd-type quinol oxidase, subunit 1	C	Energy production and conversion	K00425	09100 Metabolism	09102 Energy metabolism	00190 Oxidative phosphorylation [PATH:ko00190]	cydA; cytochrome bd ubiquinol oxidase subunit I [EC:7.1.1.7]
PAN31117_00309	LMG 31117	P. anapnoica	yes	NA	NA	NA	NA	NA	NA	NA	NA	NA
PAN31117_00310	LMG 31117	P. anapnoica	yes	COG0568	DNA-directed RNA polymerase, sigma subunit (sigma70/sigma32)	K	Transcription	K03089	09180 Brite Hierarchies	09182 Protein families: genetic information processing	03021 Transcription machinery [BR:ko03021]	rpoH; RNA polymerase sigma-32 factor
PAN31117_00311	LMG 31117	P. anapnoica	yes	NA	NA	NA	NA	NA	NA	NA	NA	NA
PAN31117_00312	LMG 31117	P. anapnoica	yes	COG0547	Anthranilate phosphoribosyltransferase	E	Amino acid transport and metabolism	NA	NA	NA	NA	NA
PAN31117_00313	LMG 31117	P. anapnoica	yes	COG0625	Glutathione S-transferase	O	Posttranslational modification, protein turnover, chaperones	K01801	09100 Metabolism	09105 Amino acid metabolism	00350 Tyrosine metabolism [PATH:ko00350]	nagL; maleylpyruvate isomerase [EC:5.2.1.4]
PAN31117_00314	LMG 31117	P. anapnoica	yes	COG1279	Arginine exporter protein ArgO	E	Amino acid transport and metabolism	NA	NA	NA	NA	NA
PAN31117_00315	LMG 31117	P. anapnoica	yes	COG0552	Signal recognition particle GTPase	U	Intracellular trafficking, secretion, and vesicular transport	K03110	09120 Genetic Information Processing	09123 Folding, sorting and degradation	03060 Protein export [PATH:ko03060]	ftsY; fused signal recognition particle receptor
PAN31117_00316	LMG 31117	P. anapnoica	yes	COG0612	Predicted Zn-dependent peptidase	R	General function prediction only	K07263	09180 Brite Hierarchies	09181 Protein families: metabolism	01002 Peptidases [BR:ko01002]	pqqL; zinc protease [EC:3.4.24.-]
PAN31117_00317	LMG 31117	P. anapnoica	yes	COG0612	Predicted Zn-dependent peptidase	R	General function prediction only	NA	NA	NA	NA	NA
PAN31117_00318	LMG 31117	P. anapnoica	yes	COG0842	ABC-type multidrug transport system, permease component	V	Defense mechanisms	K09694	09130 Environmental Information Processing	09131 Membrane transport	02010 ABC transporters [PATH:ko02010]	nodJ; lipooligosaccharide transport system permease protein
PAN31117_00319	LMG 31117	P. anapnoica	yes	COG1131	ABC-type multidrug transport system, ATPase component	V	Defense mechanisms	K09695	09130 Environmental Information Processing	09131 Membrane transport	02010 ABC transporters [PATH:ko02010]	nodI; lipooligosaccharide transport system ATP-binding protein
PAN31117_00320	LMG 31117	P. anapnoica	yes	COG0742	16S rRNA G966 N2-methylase RsmD	J	Translation, ribosomal structure and biogenesis	NA	NA	NA	NA	NA
PAN31117_00321	LMG 31117	P. anapnoica	yes	COG0669	Phosphopantetheine adenylyltransferase	H	Coenzyme transport and metabolism	K00954	09100 Metabolism	09108 Metabolism of cofactors and vitamins	00770 Pantothenate and CoA biosynthesis [PATH:ko00770]	E2.7.7.3A, coaD, kdtB; pantetheine-phosphate adenylyltransferase [EC:2.7.7.3]
PAN31117_00322	LMG 31117	P. anapnoica	yes	COG0834	ABC-type amino acid transport/signal transduction system, periplasmic component/domain	E	Amino acid transport and metabolism	NA	NA	NA	NA	NA
PAN31117_00323	LMG 31117	P. anapnoica	yes	COG1143	Formate hydrogenlyase subunit 6/NADH:ubiquinone oxidoreductase 23 kD subunit (chain I)	C	Energy production and conversion	NA	NA	NA	NA	NA
PAN31117_00324	LMG 31117	P. anapnoica	yes	COG0193	Peptidyl-tRNA hydrolase	J	Translation, ribosomal structure and biogenesis	K01056	09180 Brite Hierarchies	09182 Protein families: genetic information processing	03012 Translation factors [BR:ko03012]	PTH1, pth, spoVC; peptidyl-tRNA hydrolase, PTH1 family [EC:3.1.1.29]
PAN31117_00325	LMG 31117	P. anapnoica	yes	COG1825	Ribosomal protein L25 (general stress protein Ctc)	J	Translation, ribosomal structure and biogenesis	K02897	09120 Genetic Information Processing	09122 Translation	03010 Ribosome [PATH:ko03010]	RP-L25, rplY; large subunit ribosomal protein L25
PAN31117_00326	LMG 31117	P. anapnoica	yes	COG0462	Phosphoribosylpyrophosphate synthetase	F	Nucleotide transport and metabolism	K00948	09100 Metabolism	09101 Carbohydrate metabolism	00030 Pentose phosphate pathway [PATH:ko00030]	PRPS, prsA; ribose-phosphate pyrophosphokinase [EC:2.7.6.1]
PAN31117_00328	LMG 31117	P. anapnoica	yes	COG1947	4-diphosphocytidyl-2C-methyl-D-erythritol kinase	I	Lipid transport and metabolism	K00919	09100 Metabolism	09109 Metabolism of terpenoids and polyketides	00900 Terpenoid backbone biosynthesis [PATH:ko00900]	ispE; 4-diphosphocytidyl-2-C-methyl-D-erythritol kinase [EC:2.7.1.148]
PAN31117_00329	LMG 31117	P. anapnoica	yes	COG3017	Outer membrane lipoprotein LolB, involved in outer membrane biogenesis	M	Cell wall/membrane/envelope biogenesis	NA	NA	NA	NA	NA
PAN31117_00330	LMG 31117	P. anapnoica	yes	COG3071	Uncharacterized conserved protein HemY, contains two TPR repeats	S	Function unknown	NA	NA	NA	NA	NA
PAN31117_00331	LMG 31117	P. anapnoica	yes	COG0266	Formamidopyrimidine-DNA glycosylase	L	Replication, recombination and repair	K10563	09120 Genetic Information Processing	09124 Replication and repair	03410 Base excision repair [PATH:ko03410]	mutM, fpg; formamidopyrimidine-DNA glycosylase [EC:3.2.2.23 4.2.99.18]
PAN31117_00332	LMG 31117	P. anapnoica	yes	COG1194	Adenine-specific DNA glycosylase, acts on AG and A-oxoG pairs	L	Replication, recombination and repair	K03575	09120 Genetic Information Processing	09124 Replication and repair	03410 Base excision repair [PATH:ko03410]	mutY; A/G-specific adenine glycosylase [EC:3.2.2.31]
PAN31117_00333	LMG 31117	P. anapnoica	yes	COG1660	RNase adaptor protein for sRNA GlmZ degradation, contains a P-loop ATPase domain	T	Signal transduction mechanisms	K06958	09180 Brite Hierarchies	09182 Protein families: genetic information processing	03019 Messenger RNA biogenesis [BR:ko03019]	rapZ; RNase adapter protein RapZ
PAN31117_00334	LMG 31117	P. anapnoica	yes	NA	NA	NA	NA	NA	NA	NA	NA	NA
PAN31117_00335	LMG 31117	P. anapnoica	yes	COG1493	Serine kinase of the HPr protein, regulates carbohydrate metabolism	T	Signal transduction mechanisms	K06023	09190 Not Included in Pathway or Brite	09191 Unclassified: metabolism	99980 Enzymes with EC numbers	hprK, ptsK; HPr kinase/phosphorylase [EC:2.7.11.- 2.7.4.-]
PAN31117_00336	LMG 31117	P. anapnoica	yes	COG1762	Phosphotransferase system mannitol/fructose-specific IIA domain (Ntr-type)	G	Carbohydrate transport and metabolism	K02806	09130 Environmental Information Processing	09131 Membrane transport	02060 Phosphotransferase system (PTS) [PATH:ko02060]	PTS-Ntr-EIIA, ptsN; PTS system, nitrogen regulatory IIA component [EC:2.7.1.-]
PAN31117_00337	LMG 31117	P. anapnoica	yes	COG1544	Ribosome-associated translation inhibitor RaiA	J	Translation, ribosomal structure and biogenesis	NA	NA	NA	NA	NA
PAN31117_00338	LMG 31117	P. anapnoica	yes	COG1508	DNA-directed RNA polymerase specialized sigma subunit, sigma54 homolog	K	Transcription	K03092	09130 Environmental Information Processing	09132 Signal transduction	02020 Two-component system [PATH:ko02020]	rpoN; RNA polymerase sigma-54 factor
PAN31117_00339	LMG 31117	P. anapnoica	yes	COG1137	ABC-type lipopolysaccharide export system, ATPase component	M	Cell wall/membrane/envelope biogenesis	K06861	09130 Environmental Information Processing	09131 Membrane transport	02010 ABC transporters [PATH:ko02010]	lptB; lipopolysaccharide export system ATP-binding protein [EC:3.6.3.-]
PAN31117_00340	LMG 31117	P. anapnoica	yes	COG1934	Lipopolysaccharide export system protein LptA	M	Cell wall/membrane/envelope biogenesis	NA	NA	NA	NA	NA
PAN31117_00341	LMG 31117	P. anapnoica	yes	COG3117	Lipopolysaccharide export system protein LptC	M	Cell wall/membrane/envelope biogenesis	NA	NA	NA	NA	NA
PAN31117_00342	LMG 31117	P. anapnoica	yes	COG1778	3-deoxy-D-manno-octulosonate 8-phosphate phosphatase KdsC and related HAD superfamily phosphatases	M	Cell wall/membrane/envelope biogenesis	K03270	09100 Metabolism	09107 Glycan biosynthesis and metabolism	00540 Lipopolysaccharide biosynthesis [PATH:ko00540]	kdsC; 3-deoxy-D-manno-octulosonate 8-phosphate phosphatase (KDO 8-P phosphatase) [EC:3.1.3.45]
PAN31117_00343	LMG 31117	P. anapnoica	yes	COG0794	D-arabinose 5-phosphate isomerase GutQ	G	Carbohydrate transport and metabolism	K06041	09100 Metabolism	09107 Glycan biosynthesis and metabolism	00540 Lipopolysaccharide biosynthesis [PATH:ko00540]	kdsD, kpsF; arabinose-5-phosphate isomerase [EC:5.3.1.13]
PAN31117_00344	LMG 31117	P. anapnoica	yes	COG0475	Kef-type K+ transport system, membrane component KefB	P	Inorganic ion transport and metabolism	K03455	09190 Not Included in Pathway or Brite	09193 Unclassified: signaling and cellular processes	99977 Transport	TC.KEF; monovalent cation:H+ antiporter-2, CPA2 family
PAN31117_00345	LMG 31117	P. anapnoica	yes	COG0503	Adenine/guanine phosphoribosyltransferase or related PRPP-binding protein	F	Nucleotide transport and metabolism	K00759	09100 Metabolism	09104 Nucleotide metabolism	00230 Purine metabolism [PATH:ko00230]	APRT, apt; adenine phosphoribosyltransferase [EC:2.4.2.7]
PAN31117_00346	LMG 31117	P. anapnoica	yes	COG1280	Threonine/homoserine/homoserine lactone efflux protein	E	Amino acid transport and metabolism	NA	NA	NA	NA	NA
PAN31117_00347	LMG 31117	P. anapnoica	yes	COG1349	DNA-binding transcriptional regulator of sugar metabolism, DeoR/GlpR family	K	Transcription	K03436	09180 Brite Hierarchies	09182 Protein families: genetic information processing	03000 Transcription factors [BR:ko03000]	fruR2, fruR; DeoR family transcriptional regulator, fructose operon transcriptional repressor
PAN31117_00348	LMG 31117	P. anapnoica	yes	COG3638	ABC-type phosphate/phosphonate transport system, ATPase component	P	Inorganic ion transport and metabolism	K02041	09130 Environmental Information Processing	09131 Membrane transport	02010 ABC transporters [PATH:ko02010]	phnC; phosphonate transport system ATP-binding protein [EC:7.3.2.2]
PAN31117_00349	LMG 31117	P. anapnoica	yes	COG3221	ABC-type phosphate/phosphonate transport system, periplasmic component	P	Inorganic ion transport and metabolism	K02044	09130 Environmental Information Processing	09131 Membrane transport	02010 ABC transporters [PATH:ko02010]	phnD; phosphonate transport system substrate-binding protein
PAN31117_00350	LMG 31117	P. anapnoica	yes	COG3639	ABC-type phosphate/phosphonate transport system, permease component	P	Inorganic ion transport and metabolism	K02042	09130 Environmental Information Processing	09131 Membrane transport	02010 ABC transporters [PATH:ko02010]	phnE; phosphonate transport system permease protein
PAN31117_00351	LMG 31117	P. anapnoica	yes	NA	NA	NA	NA	NA	NA	NA	NA	NA
PAN31117_00352	LMG 31117	P. anapnoica	yes	COG3454	Alpha-D-ribose 1-methylphosphonate 5-triphosphate diphosphatase PhnM	P	Inorganic ion transport and metabolism	K06162	09100 Metabolism	09106 Metabolism of other amino acids	00440 Phosphonate and phosphinate metabolism [PATH:ko00440]	phnM; alpha-D-ribose 1-methylphosphonate 5-triphosphate diphosphatase [EC:3.6.1.63]
PAN31117_00353	LMG 31117	P. anapnoica	yes	COG4778	Alpha-D-ribose 1-methylphosphonate 5-triphosphate synthase subunit PhnL	P	Inorganic ion transport and metabolism	K05780	09100 Metabolism	09106 Metabolism of other amino acids	00440 Phosphonate and phosphinate metabolism [PATH:ko00440]	phnL; alpha-D-ribose 1-methylphosphonate 5-triphosphate synthase subunit PhnL [EC:2.7.8.37]
PAN31117_00354	LMG 31117	P. anapnoica	yes	COG4107	ABC-type phosphonate transport system, ATPase component	P	Inorganic ion transport and metabolism	K05781	09190 Not Included in Pathway or Brite	09193 Unclassified: signaling and cellular processes	99994 Others	phnK; putative phosphonate transport system ATP-binding protein
PAN31117_00355	LMG 31117	P. anapnoica	yes	COG3627	Alpha-D-ribose 1-methylphosphonate 5-phosphate C-P lyase	P	Inorganic ion transport and metabolism	K06163	09100 Metabolism	09106 Metabolism of other amino acids	00440 Phosphonate and phosphinate metabolism [PATH:ko00440]	phnJ; alpha-D-ribose 1-methylphosphonate 5-phosphate C-P lyase [EC:4.7.1.1]
PAN31117_00356	LMG 31117	P. anapnoica	yes	COG3626	Alpha-D-ribose 1-methylphosphonate 5-triphosphate synthase subunit PhnI	P	Inorganic ion transport and metabolism	K06164	09100 Metabolism	09106 Metabolism of other amino acids	00440 Phosphonate and phosphinate metabolism [PATH:ko00440]	phnI; alpha-D-ribose 1-methylphosphonate 5-triphosphate synthase subunit PhnI [EC:2.7.8.37]
PAN31117_00357	LMG 31117	P. anapnoica	yes	COG3625	Alpha-D-ribose 1-methylphosphonate 5-triphosphate synthase subunit PhnH	P	Inorganic ion transport and metabolism	K06165	09100 Metabolism	09106 Metabolism of other amino acids	00440 Phosphonate and phosphinate metabolism [PATH:ko00440]	phnH; alpha-D-ribose 1-methylphosphonate 5-triphosphate synthase subunit PhnH [EC:2.7.8.37]
PAN31117_00358	LMG 31117	P. anapnoica	yes	COG3624	Alpha-D-ribose 1-methylphosphonate 5-triphosphate synthase subunit PhnG	P	Inorganic ion transport and metabolism	K06166	09100 Metabolism	09106 Metabolism of other amino acids	00440 Phosphonate and phosphinate metabolism [PATH:ko00440]	phnG; alpha-D-ribose 1-methylphosphonate 5-triphosphate synthase subunit PhnG [EC:2.7.8.37]
PAN31117_00359	LMG 31117	P. anapnoica	yes	COG2188	DNA-binding transcriptional regulator, GntR family	K	Transcription	NA	NA	NA	NA	NA
PAN31117_00360	LMG 31117	P. anapnoica	yes	NA	NA	NA	NA	NA	NA	NA	NA	NA
PAN31117_00361	LMG 31117	P. anapnoica	yes	COG3709	Ribose 1,5-bisphosphokinase PhnN	G	Carbohydrate transport and metabolism	K05774	09100 Metabolism	09101 Carbohydrate metabolism	00030 Pentose phosphate pathway [PATH:ko00030]	phnN; ribose 1,5-bisphosphokinase [EC:2.7.4.23]
PAN31117_00362	LMG 31117	P. anapnoica	yes	COG1309	DNA-binding transcriptional regulator, AcrR family	K	Transcription	NA	NA	NA	NA	NA
PAN31117_00363	LMG 31117	P. anapnoica	yes	COG0262	Dihydrofolate reductase	H	Coenzyme transport and metabolism	NA	NA	NA	NA	NA
PAN31117_00364	LMG 31117	P. anapnoica	yes	COG0404	Glycine cleavage system T protein (aminomethyltransferase)	E	Amino acid transport and metabolism	NA	NA	NA	NA	NA
PAN31117_00365	LMG 31117	P. anapnoica	yes	NA	NA	NA	NA	NA	NA	NA	NA	NA
PAN31117_00366	LMG 31117	P. anapnoica	yes	COG0788	Formyltetrahydrofolate hydrolase	F	Nucleotide transport and metabolism	K01433	09100 Metabolism	09101 Carbohydrate metabolism	00630 Glyoxylate and dicarboxylate metabolism [PATH:ko00630]	purU; formyltetrahydrofolate deformylase [EC:3.5.1.10]
PAN31117_00367	LMG 31117	P. anapnoica	yes	COG2814	Predicted arabinose efflux permease, MFS family	G	Carbohydrate transport and metabolism	NA	NA	NA	NA	NA
PAN31117_00368	LMG 31117	P. anapnoica	yes	COG3189	Uncharacterized conserved protein YeaO, DUF488 family	S	Function unknown	NA	NA	NA	NA	NA
PAN31117_00369	LMG 31117	P. anapnoica	yes	COG0075	Archaeal aspartate aminotransferase or a related aminotransferase, includes purine catabolism protein PucG	E	Amino acid transport and metabolism	K03430	09100 Metabolism	09106 Metabolism of other amino acids	00440 Phosphonate and phosphinate metabolism [PATH:ko00440]	phnW; 2-aminoethylphosphonate-pyruvate transaminase [EC:2.6.1.37]
PAN31117_00370	LMG 31117	P. anapnoica	yes	COG1178	ABC-type Fe3+ transport system, permease component	P	Inorganic ion transport and metabolism	NA	NA	NA	NA	NA
PAN31117_00371	LMG 31117	P. anapnoica	yes	COG3842	ABC-type Fe3+/spermidine/putrescine transport systems, ATPase components	E	Amino acid transport and metabolism	NA	NA	NA	NA	NA
PAN31117_00372	LMG 31117	P. anapnoica	yes	COG1840	ABC-type Fe3+ transport system, periplasmic component	P	Inorganic ion transport and metabolism	K02012	09130 Environmental Information Processing	09131 Membrane transport	02010 ABC transporters [PATH:ko02010]	afuA, fbpA; iron(III) transport system substrate-binding protein
PAN31117_00373	LMG 31117	P. anapnoica	yes	COG1802	DNA-binding transcriptional regulator, GntR family	K	Transcription	NA	NA	NA	NA	NA
PAN31117_00374	LMG 31117	P. anapnoica	yes	COG1524	Predicted pyrophosphatase or phosphodiesterase, AlkP superfamily	R	General function prediction only	NA	NA	NA	NA	NA
PAN31117_00375	LMG 31117	P. anapnoica	yes	COG1012	Acyl-CoA reductase or other NAD-dependent aldehyde dehydrogenase	C	Energy production and conversion	K00131	09100 Metabolism	09101 Carbohydrate metabolism	00010 Glycolysis / Gluconeogenesis [PATH:ko00010]	gapN; glyceraldehyde-3-phosphate dehydrogenase (NADP+) [EC:1.2.1.9]
PAN31117_00376	LMG 31117	P. anapnoica	yes	COG1283	Na+/phosphate symporter	P	Inorganic ion transport and metabolism	K03324	09180 Brite Hierarchies	09183 Protein families: signaling and cellular processes	02000 Transporters [BR:ko02000]	yjbB; phosphate:Na+ symporter
PAN31117_00377	LMG 31117	P. anapnoica	yes	COG4341	Predicted HD phosphohydrolase	R	General function prediction only	NA	NA	NA	NA	NA
PAN31117_00378	LMG 31117	P. anapnoica	yes	NA	NA	NA	NA	NA	NA	NA	NA	NA
PAN31117_00379	LMG 31117	P. anapnoica	yes	COG0251	Enamine deaminase RidA, house cleaning of reactive enamine intermediates, YjgF/YER057c/UK114 family	V	Defense mechanisms	NA	NA	NA	NA	NA
PAN31117_00380	LMG 31117	P. anapnoica	yes	COG1171	Threonine dehydratase	E	Amino acid transport and metabolism	K01754	09100 Metabolism	09105 Amino acid metabolism	00260 Glycine, serine and threonine metabolism [PATH:ko00260]	E4.3.1.19, ilvA, tdcB; threonine dehydratase [EC:4.3.1.19]
PAN31117_00381	LMG 31117	P. anapnoica	yes	COG2964	Predicted transcriptional regulator YheO, contains PAS and DNA-binding HTH domains	K	Transcription	NA	NA	NA	NA	NA
PAN31117_00382	LMG 31117	P. anapnoica	yes	COG0628	Predicted PurR-regulated permease PerM	R	General function prediction only	NA	NA	NA	NA	NA
PAN31117_00383	LMG 31117	P. anapnoica	yes	COG0178	Excinuclease UvrABC ATPase subunit	L	Replication, recombination and repair	K03701	09120 Genetic Information Processing	09124 Replication and repair	03420 Nucleotide excision repair [PATH:ko03420]	uvrA; excinuclease ABC subunit A
PAN31117_00384	LMG 31117	P. anapnoica	yes	COG2814	Predicted arabinose efflux permease, MFS family	G	Carbohydrate transport and metabolism	NA	NA	NA	NA	NA
PAN31117_00385	LMG 31117	P. anapnoica	yes	COG0629	Single-stranded DNA-binding protein	L	Replication, recombination and repair	K03111	09120 Genetic Information Processing	09124 Replication and repair	03030 DNA replication [PATH:ko03030]	ssb; single-strand DNA-binding protein
PAN31117_00386	LMG 31117	P. anapnoica	yes	COG0438	Glycosyltransferase involved in cell wall bisynthesis	M	Cell wall/membrane/envelope biogenesis	NA	NA	NA	NA	NA
PAN31117_00387	LMG 31117	P. anapnoica	yes	COG0726	Peptidoglycan/xylan/chitin deacetylase, PgdA/CDA1 family	G	Carbohydrate transport and metabolism	NA	NA	NA	NA	NA
PAN31117_00388	LMG 31117	P. anapnoica	yes	COG1752	Predicted acylesterase/phospholipase RssA, containd patatin domain	R	General function prediction only	K07001	09190 Not Included in Pathway or Brite	09194 Poorly characterized	99996 General function prediction only	K07001; NTE family protein
PAN31117_00389	LMG 31117	P. anapnoica	yes	COG0642	Signal transduction histidine kinase	T	Signal transduction mechanisms	NA	NA	NA	NA	NA
PAN31117_00390	LMG 31117	P. anapnoica	yes	COG0745	DNA-binding response regulator, OmpR family, contains REC and winged-helix (wHTH) domain	T	Signal transduction mechanisms	K07661	09130 Environmental Information Processing	09132 Signal transduction	02020 Two-component system [PATH:ko02020]	rstA; two-component system, OmpR family, response regulator RstA
PAN31117_00391	LMG 31117	P. anapnoica	yes	COG2259	Uncharacterized membrane protein YphA, DoxX/SURF4 family	S	Function unknown	NA	NA	NA	NA	NA
PAN31117_00392	LMG 31117	P. anapnoica	yes	COG1802	DNA-binding transcriptional regulator, GntR family	K	Transcription	NA	NA	NA	NA	NA
PAN31117_00393	LMG 31117	P. anapnoica	yes	COG0456	Ribosomal protein S18 acetylase RimI and related acetyltransferases	J	Translation, ribosomal structure and biogenesis	NA	NA	NA	NA	NA
PAN31117_00394	LMG 31117	P. anapnoica	yes	COG1680	CubicO group peptidase, beta-lactamase class C family	V	Defense mechanisms	NA	NA	NA	NA	NA
PAN31117_00395	LMG 31117	P. anapnoica	yes	NA	NA	NA	NA	NA	NA	NA	NA	NA
PAN31117_00396	LMG 31117	P. anapnoica	yes	COG0834	ABC-type amino acid transport/signal transduction system, periplasmic component/domain	E	Amino acid transport and metabolism	NA	NA	NA	NA	NA
PAN31117_00397	LMG 31117	P. anapnoica	yes	COG0765	ABC-type amino acid transport system, permease component	E	Amino acid transport and metabolism	NA	NA	NA	NA	NA
PAN31117_00398	LMG 31117	P. anapnoica	yes	COG1126	ABC-type polar amino acid transport system, ATPase component	E	Amino acid transport and metabolism	NA	NA	NA	NA	NA
PAN31117_00399	LMG 31117	P. anapnoica	yes	COG1609	DNA-binding transcriptional regulator, LacI/PurR family	K	Transcription	NA	NA	NA	NA	NA
PAN31117_00400	LMG 31117	P. anapnoica	yes	COG3540	Phosphodiesterase/alkaline phosphatase D	P	Inorganic ion transport and metabolism	NA	NA	NA	NA	NA
PAN31117_00401	LMG 31117	P. anapnoica	yes	COG1418	HD superfamily phosphodieaserase, includes HD domain of RNase Y	J	Translation, ribosomal structure and biogenesis	K06950	09190 Not Included in Pathway or Brite	09194 Poorly characterized	99997 Function unknown	K06950; uncharacterized protein
PAN31117_00402	LMG 31117	P. anapnoica	yes	COG3203	Outer membrane protein (porin)	M	Cell wall/membrane/envelope biogenesis	NA	NA	NA	NA	NA
PAN31117_00403	LMG 31117	P. anapnoica	yes	COG1522	DNA-binding transcriptional regulator, Lrp family	K	Transcription	NA	NA	NA	NA	NA
PAN31117_00404	LMG 31117	P. anapnoica	yes	COG0624	Acetylornithine deacetylase/Succinyl-diaminopimelate desuccinylase or related deacylase	E	Amino acid transport and metabolism	K06016	09100 Metabolism	09104 Nucleotide metabolism	00240 Pyrimidine metabolism [PATH:ko00240]	pydC; beta-ureidopropionase / N-carbamoyl-L-amino-acid hydrolase [EC:3.5.1.6 3.5.1.87]
PAN31117_00405	LMG 31117	P. anapnoica	yes	COG1171	Threonine dehydratase	E	Amino acid transport and metabolism	NA	NA	NA	NA	NA
PAN31117_00406	LMG 31117	P. anapnoica	yes	COG1473	Metal-dependent amidase/aminoacylase/carboxypeptidase	R	General function prediction only	NA	NA	NA	NA	NA
PAN31117_00407	LMG 31117	P. anapnoica	yes	COG1802	DNA-binding transcriptional regulator, GntR family	K	Transcription	NA	NA	NA	NA	NA
PAN31117_00408	LMG 31117	P. anapnoica	yes	COG1012	Acyl-CoA reductase or other NAD-dependent aldehyde dehydrogenase	C	Energy production and conversion	NA	NA	NA	NA	NA
PAN31117_00409	LMG 31117	P. anapnoica	yes	COG1167	DNA-binding transcriptional regulator, MocR family, contains an aminotransferase domain	K	Transcription	NA	NA	NA	NA	NA
PAN31117_00410	LMG 31117	P. anapnoica	yes	COG1012	Acyl-CoA reductase or other NAD-dependent aldehyde dehydrogenase	C	Energy production and conversion	K00128	09100 Metabolism	09101 Carbohydrate metabolism	00010 Glycolysis / Gluconeogenesis [PATH:ko00010]	ALDH; aldehyde dehydrogenase (NAD+) [EC:1.2.1.3]
PAN31117_00411	LMG 31117	P. anapnoica	yes	NA	NA	NA	NA	NA	NA	NA	NA	NA
PAN31117_00412	LMG 31117	P. anapnoica	yes	COG0583	DNA-binding transcriptional regulator, LysR family	K	Transcription	NA	NA	NA	NA	NA
PAN31117_00413	LMG 31117	P. anapnoica	yes	COG1284	Uncharacterized membrane-anchored protein YitT, contains DUF161 and DUF2179 domains	S	Function unknown	NA	NA	NA	NA	NA
PAN31117_00414	LMG 31117	P. anapnoica	yes	COG0115	Branched-chain amino acid aminotransferase/4-amino-4-deoxychorismate lyase	E	Amino acid transport and metabolism	K00826	09100 Metabolism	09105 Amino acid metabolism	00270 Cysteine and methionine metabolism [PATH:ko00270]	E2.6.1.42, ilvE; branched-chain amino acid aminotransferase [EC:2.6.1.42]
PAN31117_00415	LMG 31117	P. anapnoica	yes	NA	NA	NA	NA	NA	NA	NA	NA	NA
PAN31117_00416	LMG 31117	P. anapnoica	yes	COG0625	Glutathione S-transferase	O	Posttranslational modification, protein turnover, chaperones	K00799	09100 Metabolism	09106 Metabolism of other amino acids	00480 Glutathione metabolism [PATH:ko00480]	GST, gst; glutathione S-transferase [EC:2.5.1.18]
PAN31117_00417	LMG 31117	P. anapnoica	yes	COG0583	DNA-binding transcriptional regulator, LysR family	K	Transcription	NA	NA	NA	NA	NA
PAN31117_00418	LMG 31117	P. anapnoica	yes	COG0583	DNA-binding transcriptional regulator, LysR family	K	Transcription	NA	NA	NA	NA	NA
PAN31117_00419	LMG 31117	P. anapnoica	yes	COG2514	Catechol-2,3-dioxygenase	Q	Secondary metabolites biosynthesis, transport and catabolism	NA	NA	NA	NA	NA
PAN31117_00420	LMG 31117	P. anapnoica	yes	COG0235	Ribulose-5-phosphate 4-epimerase/Fuculose-1-phosphate aldolase	G	Carbohydrate transport and metabolism	NA	NA	NA	NA	NA
PAN31117_00421	LMG 31117	P. anapnoica	yes	COG2814	Predicted arabinose efflux permease, MFS family	G	Carbohydrate transport and metabolism	NA	NA	NA	NA	NA
PAN31117_00422	LMG 31117	P. anapnoica	yes	COG3203	Outer membrane protein (porin)	M	Cell wall/membrane/envelope biogenesis	NA	NA	NA	NA	NA
PAN31117_00423	LMG 31117	P. anapnoica	yes	COG0667	Predicted oxidoreductase (related to aryl-alcohol dehydrogenase)	R	General function prediction only	NA	NA	NA	NA	NA
PAN31117_00424	LMG 31117	P. anapnoica	yes	COG2207	AraC-type DNA-binding domain and AraC-containing proteins	K	Transcription	NA	NA	NA	NA	NA
PAN31117_00425	LMG 31117	P. anapnoica	yes	COG3285	Eukaryotic-type DNA primase	L	Replication, recombination and repair	K01971	09120 Genetic Information Processing	09124 Replication and repair	03450 Non-homologous end-joining [PATH:ko03450]	ligD; bifunctional non-homologous end joining protein LigD [EC:6.5.1.1]
PAN31117_00426	LMG 31117	P. anapnoica	yes	COG1273	Non-homologous end joining protein Ku, dsDNA break repair	L	Replication, recombination and repair	K10979	09120 Genetic Information Processing	09124 Replication and repair	03450 Non-homologous end-joining [PATH:ko03450]	ku; DNA end-binding protein Ku
PAN31117_00427	LMG 31117	P. anapnoica	yes	NA	NA	NA	NA	NA	NA	NA	NA	NA
PAN31117_00428	LMG 31117	P. anapnoica	yes	NA	NA	NA	NA	NA	NA	NA	NA	NA
PAN31117_00429	LMG 31117	P. anapnoica	yes	COG1052	Lactate dehydrogenase or related 2-hydroxyacid dehydrogenase	C	Energy production and conversion	NA	NA	NA	NA	NA
PAN31117_00430	LMG 31117	P. anapnoica	yes	COG2814	Predicted arabinose efflux permease, MFS family	G	Carbohydrate transport and metabolism	K08195	09180 Brite Hierarchies	09183 Protein families: signaling and cellular processes	02000 Transporters [BR:ko02000]	pcaK; MFS transporter, AAHS family, 4-hydroxybenzoate transporter
PAN31117_00431	LMG 31117	P. anapnoica	yes	COG0654	2-polyprenyl-6-methoxyphenol hydroxylase and related FAD-dependent oxidoreductases	H	Coenzyme transport and metabolism	NA	NA	NA	NA	NA
PAN31117_00432	LMG 31117	P. anapnoica	yes	COG0625	Glutathione S-transferase	O	Posttranslational modification, protein turnover, chaperones	K01801	09100 Metabolism	09105 Amino acid metabolism	00350 Tyrosine metabolism [PATH:ko00350]	nagL; maleylpyruvate isomerase [EC:5.2.1.4]
PAN31117_00433	LMG 31117	P. anapnoica	yes	COG0179	2-keto-4-pentenoate hydratase/2-oxohepta-3-ene-1,7-dioic acid hydratase (catechol pathway)	Q	Secondary metabolites biosynthesis, transport and catabolism	K16165	09100 Metabolism	09105 Amino acid metabolism	00350 Tyrosine metabolism [PATH:ko00350]	nagK; fumarylpyruvate hydrolase [EC:3.7.1.20]
PAN31117_00434	LMG 31117	P. anapnoica	yes	COG3435	Gentisate 1,2-dioxygenase	Q	Secondary metabolites biosynthesis, transport and catabolism	K00450	09100 Metabolism	09105 Amino acid metabolism	00350 Tyrosine metabolism [PATH:ko00350]	E1.13.11.4; gentisate 1,2-dioxygenase [EC:1.13.11.4]
PAN31117_00435	LMG 31117	P. anapnoica	yes	COG0583	DNA-binding transcriptional regulator, LysR family	K	Transcription	NA	NA	NA	NA	NA
PAN31117_00436	LMG 31117	P. anapnoica	yes	COG0632	Holliday junction resolvasome RuvABC DNA-binding subunit	L	Replication, recombination and repair	K03550	09120 Genetic Information Processing	09124 Replication and repair	03440 Homologous recombination [PATH:ko03440]	ruvA; holliday junction DNA helicase RuvA [EC:3.6.4.12]
PAN31117_00437	LMG 31117	P. anapnoica	yes	COG0583	DNA-binding transcriptional regulator, LysR family	K	Transcription	NA	NA	NA	NA	NA
PAN31117_00438	LMG 31117	P. anapnoica	yes	COG0789	DNA-binding transcriptional regulator, MerR family	K	Transcription	NA	NA	NA	NA	NA
PAN31117_00439	LMG 31117	P. anapnoica	yes	COG2814	Predicted arabinose efflux permease, MFS family	G	Carbohydrate transport and metabolism	K02625	09180 Brite Hierarchies	09183 Protein families: signaling and cellular processes	02000 Transporters [BR:ko02000]	pcaT; MFS transporter, MHS family, dicarboxylic acid transporter PcaT
PAN31117_00440	LMG 31117	P. anapnoica	yes	COG0111	Phosphoglycerate dehydrogenase or related dehydrogenase	H	Coenzyme transport and metabolism	NA	NA	NA	NA	NA
PAN31117_00441	LMG 31117	P. anapnoica	yes	COG1802	DNA-binding transcriptional regulator, GntR family	K	Transcription	NA	NA	NA	NA	NA
PAN31117_00442	LMG 31117	P. anapnoica	yes	COG1123	ABC-type glutathione transport system ATPase component, contains duplicated ATPase domain	O	Posttranslational modification, protein turnover, chaperones	K02031	09140 Cellular Processes	09145 Cellular community - prokaryotes	02024 Quorum sensing [PATH:ko02024]	ABC.PE.A; peptide/nickel transport system ATP-binding protein
PAN31117_00443	LMG 31117	P. anapnoica	yes	COG1028	NAD(P)-dependent dehydrogenase, short-chain alcohol dehydrogenase family	I	Lipid transport and metabolism	NA	NA	NA	NA	NA
PAN31117_00444	LMG 31117	P. anapnoica	yes	COG0318	Acyl-CoA synthetase (AMP-forming)/AMP-acid ligase II	I	Lipid transport and metabolism	NA	NA	NA	NA	NA
PAN31117_00445	LMG 31117	P. anapnoica	yes	COG1173	ABC-type dipeptide/oligopeptide/nickel transport system, permease component	E	Amino acid transport and metabolism	K02034	09140 Cellular Processes	09145 Cellular community - prokaryotes	02024 Quorum sensing [PATH:ko02024]	ABC.PE.P1; peptide/nickel transport system permease protein
PAN31117_00446	LMG 31117	P. anapnoica	yes	COG0601	ABC-type dipeptide/oligopeptide/nickel transport system, permease component	E	Amino acid transport and metabolism	NA	NA	NA	NA	NA
PAN31117_00447	LMG 31117	P. anapnoica	yes	COG0747	ABC-type transport system, periplasmic component	E	Amino acid transport and metabolism	K02035	09140 Cellular Processes	09145 Cellular community - prokaryotes	02024 Quorum sensing [PATH:ko02024]	ABC.PE.S; peptide/nickel transport system substrate-binding protein
PAN31117_00448	LMG 31117	P. anapnoica	yes	COG2050	Acyl-coenzyme A thioesterase PaaI, contains HGG motif	Q	Secondary metabolites biosynthesis, transport and catabolism	NA	NA	NA	NA	NA
PAN31117_00449	LMG 31117	P. anapnoica	yes	COG0604	NADPH:quinone reductase or related Zn-dependent oxidoreductase	C	Energy production and conversion	K00001	09100 Metabolism	09101 Carbohydrate metabolism	00010 Glycolysis / Gluconeogenesis [PATH:ko00010]	E1.1.1.1, adh; alcohol dehydrogenase [EC:1.1.1.1]
PAN31117_00450	LMG 31117	P. anapnoica	yes	NA	NA	NA	NA	NA	NA	NA	NA	NA
PAN31117_00451	LMG 31117	P. anapnoica	yes	NA	NA	NA	NA	NA	NA	NA	NA	NA
PAN31117_00452	LMG 31117	P. anapnoica	yes	COG0583	DNA-binding transcriptional regulator, LysR family	K	Transcription	NA	NA	NA	NA	NA
PAN31117_00453	LMG 31117	P. anapnoica	yes	COG1917	Cupin domain protein related to quercetin dioxygenase	R	General function prediction only	NA	NA	NA	NA	NA
PAN31117_00454	LMG 31117	P. anapnoica	yes	COG0235	Ribulose-5-phosphate 4-epimerase/Fuculose-1-phosphate aldolase	G	Carbohydrate transport and metabolism	NA	NA	NA	NA	NA
PAN31117_00455	LMG 31117	P. anapnoica	yes	COG1011	FMN phosphatase YigB, HAD superfamily	H	Coenzyme transport and metabolism	K01560	09100 Metabolism	09111 Xenobiotics biodegradation and metabolism	00625 Chloroalkane and chloroalkene degradation [PATH:ko00625]	E3.8.1.2; 2-haloacid dehalogenase [EC:3.8.1.2]
PAN31117_00456	LMG 31117	P. anapnoica	no	NA	NA	NA	NA	NA	NA	NA	NA	NA
PAN31117_00457	LMG 31117	P. anapnoica	yes	COG2814	Predicted arabinose efflux permease, MFS family	G	Carbohydrate transport and metabolism	NA	NA	NA	NA	NA
PAN31117_00458	LMG 31117	P. anapnoica	yes	COG0583	DNA-binding transcriptional regulator, LysR family	K	Transcription	NA	NA	NA	NA	NA
PAN31117_00459	LMG 31117	P. anapnoica	yes	COG0583	DNA-binding transcriptional regulator, LysR family	K	Transcription	NA	NA	NA	NA	NA
PAN31117_00460	LMG 31117	P. anapnoica	yes	COG0834	ABC-type amino acid transport/signal transduction system, periplasmic component/domain	E	Amino acid transport and metabolism	NA	NA	NA	NA	NA
PAN31117_00461	LMG 31117	P. anapnoica	yes	COG0765	ABC-type amino acid transport system, permease component	E	Amino acid transport and metabolism	NA	NA	NA	NA	NA
PAN31117_00462	LMG 31117	P. anapnoica	yes	COG0765	ABC-type amino acid transport system, permease component	E	Amino acid transport and metabolism	NA	NA	NA	NA	NA
PAN31117_00463	LMG 31117	P. anapnoica	yes	COG0010	Arginase family enzyme	E	Amino acid transport and metabolism	K01480	09100 Metabolism	09105 Amino acid metabolism	00330 Arginine and proline metabolism [PATH:ko00330]	speB; agmatinase [EC:3.5.3.11]
PAN31117_00464	LMG 31117	P. anapnoica	yes	COG1126	ABC-type polar amino acid transport system, ATPase component	E	Amino acid transport and metabolism	NA	NA	NA	NA	NA
PAN31117_00465	LMG 31117	P. anapnoica	yes	COG0251	Enamine deaminase RidA, house cleaning of reactive enamine intermediates, YjgF/YER057c/UK114 family	V	Defense mechanisms	NA	NA	NA	NA	NA
PAN31117_00466	LMG 31117	P. anapnoica	yes	NA	NA	NA	NA	NA	NA	NA	NA	NA
PAN31117_00467	LMG 31117	P. anapnoica	yes	COG1733	DNA-binding transcriptional regulator, HxlR family	K	Transcription	NA	NA	NA	NA	NA
PAN31117_00468	LMG 31117	P. anapnoica	yes	COG0625	Glutathione S-transferase	O	Posttranslational modification, protein turnover, chaperones	K00799	09100 Metabolism	09106 Metabolism of other amino acids	00480 Glutathione metabolism [PATH:ko00480]	GST, gst; glutathione S-transferase [EC:2.5.1.18]
PAN31117_00469	LMG 31117	P. anapnoica	yes	COG0834	ABC-type amino acid transport/signal transduction system, periplasmic component/domain	E	Amino acid transport and metabolism	NA	NA	NA	NA	NA
PAN31117_00470	LMG 31117	P. anapnoica	yes	NA	NA	NA	NA	NA	NA	NA	NA	NA
PAN31117_00471	LMG 31117	P. anapnoica	yes	COG0607	Rhodanese-related sulfurtransferase	P	Inorganic ion transport and metabolism	NA	NA	NA	NA	NA
PAN31117_00472	LMG 31117	P. anapnoica	yes	COG4977	Transcriptional regulator GlxA family, contains an amidase domain and an AraC-type DNA-binding HTH domain	K	Transcription	NA	NA	NA	NA	NA
PAN31117_00473	LMG 31117	P. anapnoica	yes	COG1011	FMN phosphatase YigB, HAD superfamily	H	Coenzyme transport and metabolism	NA	NA	NA	NA	NA
PAN31117_00474	LMG 31117	P. anapnoica	yes	COG1893	Ketopantoate reductase	H	Coenzyme transport and metabolism	NA	NA	NA	NA	NA
PAN31117_00475	LMG 31117	P. anapnoica	yes	COG0697	Permease of the drug/metabolite transporter (DMT) superfamily	G	Carbohydrate transport and metabolism	NA	NA	NA	NA	NA
PAN31117_00476	LMG 31117	P. anapnoica	yes	COG0583	DNA-binding transcriptional regulator, LysR family	K	Transcription	NA	NA	NA	NA	NA
PAN31117_00477	LMG 31117	P. anapnoica	yes	NA	NA	NA	NA	NA	NA	NA	NA	NA
PAN31117_00478	LMG 31117	P. anapnoica	yes	COG5361	Uncharacterized conserved protein	X	Mobilome: prophages, transposons	NA	NA	NA	NA	NA
PAN31117_00479	LMG 31117	P. anapnoica	yes	COG5361	Uncharacterized conserved protein	X	Mobilome: prophages, transposons	NA	NA	NA	NA	NA
PAN31117_00480	LMG 31117	P. anapnoica	yes	COG4313	Uncharacterized conserved protein	S	Function unknown	NA	NA	NA	NA	NA
PAN31117_00481	LMG 31117	P. anapnoica	yes	COG4313	Uncharacterized conserved protein	S	Function unknown	NA	NA	NA	NA	NA
PAN31117_00482	LMG 31117	P. anapnoica	yes	COG0477	MFS family permease	G	Carbohydrate transport and metabolism	NA	NA	NA	NA	NA
PAN31117_00483	LMG 31117	P. anapnoica	yes	COG3608	Predicted deacylase	R	General function prediction only	NA	NA	NA	NA	NA
PAN31117_00484	LMG 31117	P. anapnoica	yes	COG2610	H+/gluconate symporter or related permease	G	Carbohydrate transport and metabolism	NA	NA	NA	NA	NA
PAN31117_00485	LMG 31117	P. anapnoica	yes	COG1752	Predicted acylesterase/phospholipase RssA, containd patatin domain	R	General function prediction only	NA	NA	NA	NA	NA
PAN31117_00486	LMG 31117	P. anapnoica	yes	COG1733	DNA-binding transcriptional regulator, HxlR family	K	Transcription	NA	NA	NA	NA	NA
PAN31117_00487	LMG 31117	P. anapnoica	yes	COG2141	Flavin-dependent oxidoreductase, luciferase family (includes alkanesulfonate monooxygenase SsuD and methylene tetrahydromethanopterin reductase)	H	Coenzyme transport and metabolism	NA	NA	NA	NA	NA
PAN31117_00488	LMG 31117	P. anapnoica	yes	COG0665	Glycine/D-amino acid oxidase (deaminating)	E	Amino acid transport and metabolism	NA	NA	NA	NA	NA
PAN31117_00489	LMG 31117	P. anapnoica	yes	COG0656	Aldo/keto reductase, related to diketogulonate reductase	Q	Secondary metabolites biosynthesis, transport and catabolism	NA	NA	NA	NA	NA
PAN31117_00490	LMG 31117	P. anapnoica	yes	COG3038	Cytochrome b561	C	Energy production and conversion	NA	NA	NA	NA	NA
PAN31117_00491	LMG 31117	P. anapnoica	yes	COG1629	Outer membrane receptor proteins, mostly Fe transport	P	Inorganic ion transport and metabolism	K02014	09180 Brite Hierarchies	09183 Protein families: signaling and cellular processes	02000 Transporters [BR:ko02000]	TC.FEV.OM; iron complex outermembrane recepter protein
PAN31117_00492	LMG 31117	P. anapnoica	yes	NA	NA	NA	NA	NA	NA	NA	NA	NA
PAN31117_00493	LMG 31117	P. anapnoica	yes	COG3047	Outer membrane protein W	M	Cell wall/membrane/envelope biogenesis	NA	NA	NA	NA	NA
PAN31117_00494	LMG 31117	P. anapnoica	yes	COG0744	Membrane carboxypeptidase (penicillin-binding protein)	M	Cell wall/membrane/envelope biogenesis	K05366	09100 Metabolism	09107 Glycan biosynthesis and metabolism	00550 Peptidoglycan biosynthesis [PATH:ko00550]	mrcA; penicillin-binding protein 1A [EC:2.4.1.129 3.4.16.4]
PAN31117_00495	LMG 31117	P. anapnoica	yes	COG0583	DNA-binding transcriptional regulator, LysR family	K	Transcription	NA	NA	NA	NA	NA
PAN31117_00496	LMG 31117	P. anapnoica	yes	COG2226	Ubiquinone/menaquinone biosynthesis C-methylase UbiE	H	Coenzyme transport and metabolism	NA	NA	NA	NA	NA
PAN31117_00497	LMG 31117	P. anapnoica	yes	COG1052	Lactate dehydrogenase or related 2-hydroxyacid dehydrogenase	C	Energy production and conversion	K00122	09100 Metabolism	09101 Carbohydrate metabolism	00630 Glyoxylate and dicarboxylate metabolism [PATH:ko00630]	FDH; formate dehydrogenase [EC:1.17.1.9]
PAN31117_00498	LMG 31117	P. anapnoica	yes	COG0625	Glutathione S-transferase	O	Posttranslational modification, protein turnover, chaperones	NA	NA	NA	NA	NA
PAN31117_00499	LMG 31117	P. anapnoica	yes	COG0596	Pimeloyl-ACP methyl ester carboxylesterase	H	Coenzyme transport and metabolism	K00433	09190 Not Included in Pathway or Brite	09191 Unclassified: metabolism	99980 Enzymes with EC numbers	cpo; non-heme chloroperoxidase [EC:1.11.1.10]
PAN31117_00500	LMG 31117	P. anapnoica	yes	COG1448	Aspartate/tyrosine/aromatic aminotransferase	E	Amino acid transport and metabolism	K14454	09100 Metabolism	09102 Energy metabolism	00710 Carbon fixation in photosynthetic organisms [PATH:ko00710]	GOT1; aspartate aminotransferase, cytoplasmic [EC:2.6.1.1]
PAN31117_00501	LMG 31117	P. anapnoica	yes	COG1113	L-asparagine transporter and related permeases	E	Amino acid transport and metabolism	K11734	09180 Brite Hierarchies	09183 Protein families: signaling and cellular processes	02000 Transporters [BR:ko02000]	aroP; aromatic amino acid transport protein AroP
PAN31117_00502	LMG 31117	P. anapnoica	yes	COG3185	4-hydroxyphenylpyruvate dioxygenase and related hemolysins	E	Amino acid transport and metabolism	K00457	09100 Metabolism	09105 Amino acid metabolism	00350 Tyrosine metabolism [PATH:ko00350]	HPD, hppD; 4-hydroxyphenylpyruvate dioxygenase [EC:1.13.11.27]
PAN31117_00503	LMG 31117	P. anapnoica	yes	COG1522	DNA-binding transcriptional regulator, Lrp family	K	Transcription	NA	NA	NA	NA	NA
PAN31117_00504	LMG 31117	P. anapnoica	yes	COG0119	Isopropylmalate/homocitrate/citramalate synthases	E	Amino acid transport and metabolism	K01649	09100 Metabolism	09101 Carbohydrate metabolism	00620 Pyruvate metabolism [PATH:ko00620]	leuA, IMS; 2-isopropylmalate synthase [EC:2.3.3.13]
PAN31117_00505	LMG 31117	P. anapnoica	yes	COG0183	Acetyl-CoA acetyltransferase	I	Lipid transport and metabolism	K00632	09100 Metabolism	09103 Lipid metabolism	00071 Fatty acid degradation [PATH:ko00071]	fadA, fadI; acetyl-CoA acyltransferase [EC:2.3.1.16]
PAN31117_00506	LMG 31117	P. anapnoica	yes	COG2057	Acyl CoA:acetate/3-ketoacid CoA transferase, beta subunit	I	Lipid transport and metabolism	NA	NA	NA	NA	NA
PAN31117_00507	LMG 31117	P. anapnoica	yes	COG1788	Acyl CoA:acetate/3-ketoacid CoA transferase, alpha subunit	I	Lipid transport and metabolism	K01034	09100 Metabolism	09101 Carbohydrate metabolism	00640 Propanoate metabolism [PATH:ko00640]	atoD; acetate CoA/acetoacetate CoA-transferase alpha subunit [EC:2.8.3.8 2.8.3.9]
PAN31117_00508	LMG 31117	P. anapnoica	yes	COG1414	DNA-binding transcriptional regulator, IclR family	K	Transcription	K02624	09180 Brite Hierarchies	09182 Protein families: genetic information processing	03000 Transcription factors [BR:ko03000]	pcaR; IclR family transcriptional regulator, pca regulon regulatory protein
PAN31117_00509	LMG 31117	P. anapnoica	yes	NA	NA	NA	NA	NA	NA	NA	NA	NA
PAN31117_00510	LMG 31117	P. anapnoica	yes	COG0654	2-polyprenyl-6-methoxyphenol hydroxylase and related FAD-dependent oxidoreductases	H	Coenzyme transport and metabolism	NA	NA	NA	NA	NA
PAN31117_00511	LMG 31117	P. anapnoica	yes	COG0491	Glyoxylase or a related metal-dependent hydrolase, beta-lactamase superfamily II	R	General function prediction only	NA	NA	NA	NA	NA
PAN31117_00512	LMG 31117	P. anapnoica	yes	COG1414	DNA-binding transcriptional regulator, IclR family	K	Transcription	NA	NA	NA	NA	NA
PAN31117_00513	LMG 31117	P. anapnoica	yes	COG1414	DNA-binding transcriptional regulator, IclR family	K	Transcription	NA	NA	NA	NA	NA
PAN31117_00514	LMG 31117	P. anapnoica	yes	NA	NA	NA	NA	K01093	09100 Metabolism	09101 Carbohydrate metabolism	00562 Inositol phosphate metabolism [PATH:ko00562]	appA; 4-phytase / acid phosphatase [EC:3.1.3.26 3.1.3.2]
PAN31117_00515	LMG 31117	P. anapnoica	yes	COG4757	Predicted alpha/beta hydrolase	R	General function prediction only	NA	NA	NA	NA	NA
PAN31117_00516	LMG 31117	P. anapnoica	yes	COG1846	DNA-binding transcriptional regulator, MarR family	K	Transcription	NA	NA	NA	NA	NA
PAN31117_00517	LMG 31117	P. anapnoica	yes	NA	NA	NA	NA	NA	NA	NA	NA	NA
PAN31117_00518	LMG 31117	P. anapnoica	yes	COG2814	Predicted arabinose efflux permease, MFS family	G	Carbohydrate transport and metabolism	K05548	09180 Brite Hierarchies	09183 Protein families: signaling and cellular processes	02000 Transporters [BR:ko02000]	benK; MFS transporter, AAHS family, benzoate transport protein
PAN31117_00519	LMG 31117	P. anapnoica	yes	COG3131	Periplasmic glucans biosynthesis protein	M	Cell wall/membrane/envelope biogenesis	K03670	09190 Not Included in Pathway or Brite	09193 Unclassified: signaling and cellular processes	99994 Others	mdoG; periplasmic glucans biosynthesis protein
PAN31117_00520	LMG 31117	P. anapnoica	yes	COG1472	Periplasmic beta-glucosidase and related glycosidases	G	Carbohydrate transport and metabolism	K05349	09100 Metabolism	09101 Carbohydrate metabolism	00500 Starch and sucrose metabolism [PATH:ko00500]	bglX; beta-glucosidase [EC:3.2.1.21]
PAN31117_00521	LMG 31117	P. anapnoica	yes	COG0583	DNA-binding transcriptional regulator, LysR family	K	Transcription	NA	NA	NA	NA	NA
PAN31117_00522	LMG 31117	P. anapnoica	yes	COG0473	Isocitrate/isopropylmalate dehydrogenase	C	Energy production and conversion	K07246	09100 Metabolism	09101 Carbohydrate metabolism	00630 Glyoxylate and dicarboxylate metabolism [PATH:ko00630]	ttuC, dmlA; tartrate dehydrogenase/decarboxylase / D-malate dehydrogenase [EC:1.1.1.93 4.1.1.73 1.1.1.83]
PAN31117_00523	LMG 31117	P. anapnoica	yes	COG2141	Flavin-dependent oxidoreductase, luciferase family (includes alkanesulfonate monooxygenase SsuD and methylene tetrahydromethanopterin reductase)	H	Coenzyme transport and metabolism	NA	NA	NA	NA	NA
PAN31117_00524	LMG 31117	P. anapnoica	yes	COG0715	ABC-type nitrate/sulfonate/bicarbonate transport system, periplasmic component	P	Inorganic ion transport and metabolism	NA	NA	NA	NA	NA
PAN31117_00525	LMG 31117	P. anapnoica	yes	COG0583	DNA-binding transcriptional regulator, LysR family	K	Transcription	NA	NA	NA	NA	NA
PAN31117_00526	LMG 31117	P. anapnoica	yes	COG1902	2,4-dienoyl-CoA reductase or related NADH-dependent reductase, Old Yellow Enzyme (OYE) family	C	Energy production and conversion	NA	NA	NA	NA	NA
PAN31117_00527	LMG 31117	P. anapnoica	yes	COG1473	Metal-dependent amidase/aminoacylase/carboxypeptidase	R	General function prediction only	K12941	09180 Brite Hierarchies	09181 Protein families: metabolism	01002 Peptidases [BR:ko01002]	abgB; aminobenzoyl-glutamate utilization protein B
PAN31117_00528	LMG 31117	P. anapnoica	yes	COG3203	Outer membrane protein (porin)	M	Cell wall/membrane/envelope biogenesis	NA	NA	NA	NA	NA
PAN31117_00529	LMG 31117	P. anapnoica	yes	COG2814	Predicted arabinose efflux permease, MFS family	G	Carbohydrate transport and metabolism	NA	NA	NA	NA	NA
PAN31117_00530	LMG 31117	P. anapnoica	yes	COG0583	DNA-binding transcriptional regulator, LysR family	K	Transcription	NA	NA	NA	NA	NA
PAN31117_00531	LMG 31117	P. anapnoica	yes	COG2200	EAL domain, c-di-GMP-specific phosphodiesterase class I (or its enzymatically inactive variant)	T	Signal transduction mechanisms	NA	NA	NA	NA	NA
PAN31117_00532	LMG 31117	P. anapnoica	yes	COG2814	Predicted arabinose efflux permease, MFS family	G	Carbohydrate transport and metabolism	K08219	09180 Brite Hierarchies	09183 Protein families: signaling and cellular processes	02000 Transporters [BR:ko02000]	UMF2; MFS transporter, UMF2 family, putative MFS family transporter protein
PAN31117_00533	LMG 31117	P. anapnoica	yes	COG2211	Na+/melibiose symporter or related transporter	G	Carbohydrate transport and metabolism	NA	NA	NA	NA	NA
PAN31117_00534	LMG 31117	P. anapnoica	yes	COG2303	Choline dehydrogenase or related flavoprotein	I	Lipid transport and metabolism	K00108	09100 Metabolism	09105 Amino acid metabolism	00260 Glycine, serine and threonine metabolism [PATH:ko00260]	betA, CHDH; choline dehydrogenase [EC:1.1.99.1]
PAN31117_00535	LMG 31117	P. anapnoica	yes	COG1414	DNA-binding transcriptional regulator, IclR family	K	Transcription	NA	NA	NA	NA	NA
PAN31117_00536	LMG 31117	P. anapnoica	yes	COG1414	DNA-binding transcriptional regulator, IclR family	K	Transcription	NA	NA	NA	NA	NA
PAN31117_00537	LMG 31117	P. anapnoica	yes	COG0714	MoxR-like ATPase	R	General function prediction only	K14572	09120 Genetic Information Processing	09122 Translation	03008 Ribosome biogenesis in eukaryotes [PATH:ko03008]	MDN1, REA1; midasin
PAN31117_00538	LMG 31117	P. anapnoica	yes	COG4547	Cobalamin biosynthesis protein CobT (nicotinate-mononucleotide:5, 6-dimethylbenzimidazole phosphorib...	H	Coenzyme transport and metabolism	NA	NA	NA	NA	NA
PAN31117_00539	LMG 31117	P. anapnoica	yes	NA	NA	NA	NA	NA	NA	NA	NA	NA
PAN31117_00540	LMG 31117	P. anapnoica	yes	COG0280	Phosphotransacetylase	C	Energy production and conversion	NA	NA	NA	NA	NA
PAN31117_00541	LMG 31117	P. anapnoica	yes	COG0028	Acetolactate synthase large subunit or other thiamine pyrophosphate-requiring enzyme	E	Amino acid transport and metabolism	NA	NA	NA	NA	NA
PAN31117_00542	LMG 31117	P. anapnoica	yes	COG3631	Ketosteroid isomerase-related protein	R	General function prediction only	NA	NA	NA	NA	NA
PAN31117_00543	LMG 31117	P. anapnoica	yes	COG0665	Glycine/D-amino acid oxidase (deaminating)	E	Amino acid transport and metabolism	NA	NA	NA	NA	NA
PAN31117_00544	LMG 31117	P. anapnoica	yes	COG2944	DNA-binding transcriptional regulator YiaG, XRE-type HTH domain	K	Transcription	K07726	09180 Brite Hierarchies	09182 Protein families: genetic information processing	03000 Transcription factors [BR:ko03000]	K07726; putative transcriptional regulator
PAN31117_00545	LMG 31117	P. anapnoica	yes	COG4737	Uncharacterized protein	S	Function unknown	NA	NA	NA	NA	NA
PAN31117_00546	LMG 31117	P. anapnoica	yes	NA	NA	NA	NA	NA	NA	NA	NA	NA
PAN31117_00547	LMG 31117	P. anapnoica	yes	COG0591	Na+/proline symporter	E	Amino acid transport and metabolism	NA	NA	NA	NA	NA
PAN31117_00548	LMG 31117	P. anapnoica	yes	COG1574	Predicted amidohydrolase YtcJ	R	General function prediction only	NA	NA	NA	NA	NA
PAN31117_00549	LMG 31117	P. anapnoica	yes	COG0523	GTPase, G3E family	R	General function prediction only	NA	NA	NA	NA	NA
PAN31117_00550	LMG 31117	P. anapnoica	yes	NA	NA	NA	NA	NA	NA	NA	NA	NA
PAN31117_00551	LMG 31117	P. anapnoica	yes	NA	NA	NA	NA	NA	NA	NA	NA	NA
PAN31117_00552	LMG 31117	P. anapnoica	yes	NA	NA	NA	NA	NA	NA	NA	NA	NA
PAN31117_00553	LMG 31117	P. anapnoica	yes	NA	NA	NA	NA	NA	NA	NA	NA	NA
PAN31117_00554	LMG 31117	P. anapnoica	yes	NA	NA	NA	NA	NA	NA	NA	NA	NA
PAN31117_00555	LMG 31117	P. anapnoica	yes	COG1113	L-asparagine transporter and related permeases	E	Amino acid transport and metabolism	K11735	09180 Brite Hierarchies	09183 Protein families: signaling and cellular processes	02000 Transporters [BR:ko02000]	gabP; GABA permease
PAN31117_00556	LMG 31117	P. anapnoica	yes	COG0600	ABC-type nitrate/sulfonate/bicarbonate transport system, permease component	P	Inorganic ion transport and metabolism	K15552	09100 Metabolism	09102 Energy metabolism	00920 Sulfur metabolism [PATH:ko00920]	tauC; taurine transport system permease protein
PAN31117_00557	LMG 31117	P. anapnoica	yes	COG4525	ABC-type taurine transport system, ATPase component	P	Inorganic ion transport and metabolism	K10831	09100 Metabolism	09102 Energy metabolism	00920 Sulfur metabolism [PATH:ko00920]	tauB; taurine transport system ATP-binding protein [EC:3.6.3.36]
PAN31117_00558	LMG 31117	P. anapnoica	yes	COG4521	ABC-type taurine transport system, periplasmic component	P	Inorganic ion transport and metabolism	K15551	09100 Metabolism	09102 Energy metabolism	00920 Sulfur metabolism [PATH:ko00920]	tauA; taurine transport system substrate-binding protein
PAN31117_00559	LMG 31117	P. anapnoica	yes	COG1167	DNA-binding transcriptional regulator, MocR family, contains an aminotransferase domain	K	Transcription	K00375	09180 Brite Hierarchies	09182 Protein families: genetic information processing	03000 Transcription factors [BR:ko03000]	K00375; GntR family transcriptional regulator / MocR family aminotransferase
PAN31117_00560	LMG 31117	P. anapnoica	yes	NA	NA	NA	NA	NA	NA	NA	NA	NA
PAN31117_00561	LMG 31117	P. anapnoica	yes	COG0625	Glutathione S-transferase	O	Posttranslational modification, protein turnover, chaperones	K00799	09100 Metabolism	09106 Metabolism of other amino acids	00480 Glutathione metabolism [PATH:ko00480]	GST, gst; glutathione S-transferase [EC:2.5.1.18]
PAN31117_00562	LMG 31117	P. anapnoica	yes	COG3203	Outer membrane protein (porin)	M	Cell wall/membrane/envelope biogenesis	NA	NA	NA	NA	NA
PAN31117_00563	LMG 31117	P. anapnoica	yes	COG2050	Acyl-coenzyme A thioesterase PaaI, contains HGG motif	Q	Secondary metabolites biosynthesis, transport and catabolism	NA	NA	NA	NA	NA
PAN31117_00564	LMG 31117	P. anapnoica	yes	COG0119	Isopropylmalate/homocitrate/citramalate synthases	E	Amino acid transport and metabolism	NA	NA	NA	NA	NA
PAN31117_00565	LMG 31117	P. anapnoica	yes	COG1024	Enoyl-CoA hydratase/carnithine racemase	I	Lipid transport and metabolism	NA	NA	NA	NA	NA
PAN31117_00566	LMG 31117	P. anapnoica	yes	COG1804	Crotonobetainyl-CoA:carnitine CoA-transferase CaiB and related acyl-CoA transferases	I	Lipid transport and metabolism	NA	NA	NA	NA	NA
PAN31117_00567	LMG 31117	P. anapnoica	yes	COG1024	Enoyl-CoA hydratase/carnithine racemase	I	Lipid transport and metabolism	NA	NA	NA	NA	NA
PAN31117_00568	LMG 31117	P. anapnoica	yes	COG0318	Acyl-CoA synthetase (AMP-forming)/AMP-acid ligase II	I	Lipid transport and metabolism	NA	NA	NA	NA	NA
PAN31117_00569	LMG 31117	P. anapnoica	yes	COG2223	Nitrate/nitrite transporter NarK	P	Inorganic ion transport and metabolism	NA	NA	NA	NA	NA
PAN31117_00570	LMG 31117	P. anapnoica	yes	COG1846	DNA-binding transcriptional regulator, MarR family	K	Transcription	NA	NA	NA	NA	NA
PAN31117_00571	LMG 31117	P. anapnoica	yes	COG2070	NAD(P)H-dependent flavin oxidoreductase YrpB, nitropropane dioxygenase family	R	General function prediction only	K02371	09100 Metabolism	09103 Lipid metabolism	00061 Fatty acid biosynthesis [PATH:ko00061]	fabK; enoyl-[acyl-carrier protein] reductase II [EC:1.3.1.9]
PAN31117_00572	LMG 31117	P. anapnoica	yes	COG0697	Permease of the drug/metabolite transporter (DMT) superfamily	G	Carbohydrate transport and metabolism	NA	NA	NA	NA	NA
PAN31117_00573	LMG 31117	P. anapnoica	yes	COG1902	2,4-dienoyl-CoA reductase or related NADH-dependent reductase, Old Yellow Enzyme (OYE) family	C	Energy production and conversion	K10680	09100 Metabolism	09111 Xenobiotics biodegradation and metabolism	00633 Nitrotoluene degradation [PATH:ko00633]	nemA; N-ethylmaleimide reductase [EC:1.-.-.-]
PAN31117_00574	LMG 31117	P. anapnoica	yes	COG0656	Aldo/keto reductase, related to diketogulonate reductase	Q	Secondary metabolites biosynthesis, transport and catabolism	K06222	09190 Not Included in Pathway or Brite	09191 Unclassified: metabolism	99980 Enzymes with EC numbers	dkgB; 2,5-diketo-D-gluconate reductase B [EC:1.1.1.346]
PAN31117_00575	LMG 31117	P. anapnoica	yes	COG2814	Predicted arabinose efflux permease, MFS family	G	Carbohydrate transport and metabolism	K19577	09180 Brite Hierarchies	09183 Protein families: signaling and cellular processes	02000 Transporters [BR:ko02000]	ydhP; MFS transporter, DHA1 family, inner membrane transport protein
PAN31117_00576	LMG 31117	P. anapnoica	yes	COG0583	DNA-binding transcriptional regulator, LysR family	K	Transcription	NA	NA	NA	NA	NA
PAN31117_00577	LMG 31117	P. anapnoica	yes	NA	NA	NA	NA	NA	NA	NA	NA	NA
PAN31117_00578	LMG 31117	P. anapnoica	yes	COG1182	FMN-dependent NADH-azoreductase	C	Energy production and conversion	NA	NA	NA	NA	NA
PAN31117_00579	LMG 31117	P. anapnoica	yes	COG1409	3',5'-cyclic AMP phosphodiesterase CpdA	T	Signal transduction mechanisms	K03651	09100 Metabolism	09104 Nucleotide metabolism	00230 Purine metabolism [PATH:ko00230]	cpdA; 3',5'-cyclic-AMP phosphodiesterase [EC:3.1.4.53]
PAN31117_00580	LMG 31117	P. anapnoica	yes	COG0075	Archaeal aspartate aminotransferase or a related aminotransferase, includes purine catabolism protein PucG	E	Amino acid transport and metabolism	NA	NA	NA	NA	NA
PAN31117_00581	LMG 31117	P. anapnoica	yes	COG0833	Amino acid permease	E	Amino acid transport and metabolism	K11733	09180 Brite Hierarchies	09183 Protein families: signaling and cellular processes	02000 Transporters [BR:ko02000]	lysP; lysine-specific permease
PAN31117_00582	LMG 31117	P. anapnoica	yes	COG2335	Uncaracterized surface protein containing fasciclin (FAS1) repeats	R	General function prediction only	NA	NA	NA	NA	NA
PAN31117_00583	LMG 31117	P. anapnoica	no	NA	NA	NA	NA	NA	NA	NA	NA	NA
PAN31117_00584	LMG 31117	P. anapnoica	yes	COG1595	DNA-directed RNA polymerase specialized sigma subunit, sigma24 family	K	Transcription	K03088	09180 Brite Hierarchies	09182 Protein families: genetic information processing	03021 Transcription machinery [BR:ko03021]	rpoE; RNA polymerase sigma-70 factor, ECF subfamily
PAN31117_00585	LMG 31117	P. anapnoica	yes	COG5343	Anti-sigma-K factor RskA	T	Signal transduction mechanisms	NA	NA	NA	NA	NA
PAN31117_00586	LMG 31117	P. anapnoica	yes	COG0583	DNA-binding transcriptional regulator, LysR family	K	Transcription	NA	NA	NA	NA	NA
PAN31117_00587	LMG 31117	P. anapnoica	yes	COG1636	Predicted ATPase, Adenine nucleotide alpha hydrolases (AANH) superfamily	R	General function prediction only	K09765	09180 Brite Hierarchies	09182 Protein families: genetic information processing	03016 Transfer RNA biogenesis [BR:ko03016]	queH; epoxyqueuosine reductase [EC:1.17.99.6]
PAN31117_00588	LMG 31117	P. anapnoica	yes	NA	NA	NA	NA	NA	NA	NA	NA	NA
PAN31117_00589	LMG 31117	P. anapnoica	yes	COG0620	Methionine synthase II (cobalamin-independent)	E	Amino acid transport and metabolism	NA	NA	NA	NA	NA
PAN31117_00590	LMG 31117	P. anapnoica	yes	COG1853	NADH-FMN oxidoreductase RutF, flavin reductase (DIM6/NTAB) family	C	Energy production and conversion	K16048	09100 Metabolism	09111 Xenobiotics biodegradation and metabolism	00984 Steroid degradation [PATH:ko00984]	hsaB; 3-hydroxy-9,10-secoandrosta-1,3,5(10)-triene-9,17-dione monooxygenase reductase component [EC:1.5.1.-]
PAN31117_00591	LMG 31117	P. anapnoica	no	NA	NA	NA	NA	NA	NA	NA	NA	NA
PAN31117_00592	LMG 31117	P. anapnoica	no	COG3059	Uncharacterized membrane protein YkgB	S	Function unknown	NA	NA	NA	NA	NA
PAN31117_00593	LMG 31117	P. anapnoica	yes	COG2128	Alkylhydroperoxidase family enzyme, contains CxxC motif	P	Inorganic ion transport and metabolism	NA	NA	NA	NA	NA
PAN31117_00594	LMG 31117	P. anapnoica	yes	COG4977	Transcriptional regulator GlxA family, contains an amidase domain and an AraC-type DNA-binding HTH domain	K	Transcription	NA	NA	NA	NA	NA
PAN31117_00595	LMG 31117	P. anapnoica	yes	COG0583	DNA-binding transcriptional regulator, LysR family	K	Transcription	NA	NA	NA	NA	NA
PAN31117_00596	LMG 31117	P. anapnoica	yes	COG0784	CheY chemotaxis protein or a CheY-like REC (receiver) domain	T	Signal transduction mechanisms	NA	NA	NA	NA	NA
PAN31117_00597	LMG 31117	P. anapnoica	yes	COG4191	Signal transduction histidine kinase regulating C4-dicarboxylate transport system	T	Signal transduction mechanisms	K02482	09180 Brite Hierarchies	09181 Protein families: metabolism	01001 Protein kinases [BR:ko01001]	K02482; two-component system, NtrC family, sensor kinase [EC:2.7.13.3]
PAN31117_00598	LMG 31117	P. anapnoica	yes	COG2814	Predicted arabinose efflux permease, MFS family	G	Carbohydrate transport and metabolism	NA	NA	NA	NA	NA
PAN31117_00599	LMG 31117	P. anapnoica	yes	COG4566	Two-component response regulator, FixJ family, consists of REC and HTH domains	T	Signal transduction mechanisms	NA	NA	NA	NA	NA
PAN31117_00600	LMG 31117	P. anapnoica	yes	COG0596	Pimeloyl-ACP methyl ester carboxylesterase	H	Coenzyme transport and metabolism	NA	NA	NA	NA	NA
PAN31117_00601	LMG 31117	P. anapnoica	yes	NA	NA	NA	NA	NA	NA	NA	NA	NA
PAN31117_00602	LMG 31117	P. anapnoica	yes	COG1064	D-arabinose 1-dehydrogenase, Zn-dependent alcohol dehydrogenase family	G	Carbohydrate transport and metabolism	K13953	09100 Metabolism	09101 Carbohydrate metabolism	00010 Glycolysis / Gluconeogenesis [PATH:ko00010]	adhP; alcohol dehydrogenase, propanol-preferring [EC:1.1.1.1]
PAN31117_00603	LMG 31117	P. anapnoica	yes	COG0596	Pimeloyl-ACP methyl ester carboxylesterase	H	Coenzyme transport and metabolism	NA	NA	NA	NA	NA
PAN31117_00604	LMG 31117	P. anapnoica	yes	COG0604	NADPH:quinone reductase or related Zn-dependent oxidoreductase	C	Energy production and conversion	NA	NA	NA	NA	NA
PAN31117_00605	LMG 31117	P. anapnoica	yes	NA	NA	NA	NA	NA	NA	NA	NA	NA
PAN31117_00606	LMG 31117	P. anapnoica	yes	COG1275	Tellurite resistance protein TehA and related permeases	V	Defense mechanisms	K03304	09180 Brite Hierarchies	09183 Protein families: signaling and cellular processes	02000 Transporters [BR:ko02000]	tehA; tellurite resistance protein
PAN31117_00607	LMG 31117	P. anapnoica	yes	COG0753	Catalase	P	Inorganic ion transport and metabolism	K03781	09100 Metabolism	09101 Carbohydrate metabolism	00630 Glyoxylate and dicarboxylate metabolism [PATH:ko00630]	katE, CAT, catB, srpA; catalase [EC:1.11.1.6]
PAN31117_00608	LMG 31117	P. anapnoica	yes	COG0596	Pimeloyl-ACP methyl ester carboxylesterase	H	Coenzyme transport and metabolism	K00433	09190 Not Included in Pathway or Brite	09191 Unclassified: metabolism	99980 Enzymes with EC numbers	cpo; non-heme chloroperoxidase [EC:1.11.1.10]
PAN31117_00609	LMG 31117	P. anapnoica	no	NA	NA	NA	NA	NA	NA	NA	NA	NA
PAN31117_00610	LMG 31117	P. anapnoica	no	NA	NA	NA	NA	NA	NA	NA	NA	NA
PAN31117_00611	LMG 31117	P. anapnoica	yes	NA	NA	NA	NA	NA	NA	NA	NA	NA
PAN31117_00612	LMG 31117	P. anapnoica	yes	COG2801	Transposase InsO and inactivated derivatives	X	Mobilome: prophages, transposons	NA	NA	NA	NA	NA
PAN31117_00613	LMG 31117	P. anapnoica	yes	NA	NA	NA	NA	NA	NA	NA	NA	NA
PAN31117_00614	LMG 31117	P. anapnoica	yes	COG2814	Predicted arabinose efflux permease, MFS family	G	Carbohydrate transport and metabolism	K18935	09180 Brite Hierarchies	09183 Protein families: signaling and cellular processes	02000 Transporters [BR:ko02000]	sdrM; MFS transporter, DHA2 family, multidrug resistance protein
PAN31117_00615	LMG 31117	P. anapnoica	yes	COG1846	DNA-binding transcriptional regulator, MarR family	K	Transcription	NA	NA	NA	NA	NA
PAN31117_00616	LMG 31117	P. anapnoica	yes	COG3616	D-serine deaminase, pyridoxal phosphate-dependent	E	Amino acid transport and metabolism	K01753	09100 Metabolism	09105 Amino acid metabolism	00260 Glycine, serine and threonine metabolism [PATH:ko00260]	dsdA; D-serine dehydratase [EC:4.3.1.18]
PAN31117_00617	LMG 31117	P. anapnoica	yes	COG1737	DNA-binding transcriptional regulator, MurR/RpiR family, contains HTH and SIS domains	K	Transcription	NA	NA	NA	NA	NA
PAN31117_00618	LMG 31117	P. anapnoica	yes	COG3653	N-acyl-D-aspartate/D-glutamate deacylase	Q	Secondary metabolites biosynthesis, transport and catabolism	NA	NA	NA	NA	NA
PAN31117_00619	LMG 31117	P. anapnoica	yes	COG0251	Enamine deaminase RidA, house cleaning of reactive enamine intermediates, YjgF/YER057c/UK114 family	V	Defense mechanisms	NA	NA	NA	NA	NA
PAN31117_00620	LMG 31117	P. anapnoica	yes	NA	NA	NA	NA	NA	NA	NA	NA	NA
PAN31117_00621	LMG 31117	P. anapnoica	yes	NA	NA	NA	NA	NA	NA	NA	NA	NA
PAN31117_00622	LMG 31117	P. anapnoica	yes	COG2904	NADPH-dependent 7-cyano-7-deazaguanine reductase QueF, N-terminal domain	J	Translation, ribosomal structure and biogenesis	K06879	09100 Metabolism	09108 Metabolism of cofactors and vitamins	00790 Folate biosynthesis [PATH:ko00790]	queF; 7-cyano-7-deazaguanine reductase [EC:1.7.1.13]
PAN31117_00623	LMG 31117	P. anapnoica	yes	NA	NA	NA	NA	NA	NA	NA	NA	NA
PAN31117_00624	LMG 31117	P. anapnoica	yes	COG1171	Threonine dehydratase	E	Amino acid transport and metabolism	K01754	09100 Metabolism	09105 Amino acid metabolism	00260 Glycine, serine and threonine metabolism [PATH:ko00260]	E4.3.1.19, ilvA, tdcB; threonine dehydratase [EC:4.3.1.19]
PAN31117_00625	LMG 31117	P. anapnoica	yes	COG2068	CTP:molybdopterin cytidylyltransferase MocA	H	Coenzyme transport and metabolism	NA	NA	NA	NA	NA
PAN31117_00626	LMG 31117	P. anapnoica	yes	COG1238	Uncharacterized membrane protein YqaA, SNARE-associated domain	S	Function unknown	NA	NA	NA	NA	NA
PAN31117_00627	LMG 31117	P. anapnoica	yes	COG1529	CO or xanthine dehydrogenase, Mo-binding subunit	C	Energy production and conversion	K07303	09190 Not Included in Pathway or Brite	09191 Unclassified: metabolism	99980 Enzymes with EC numbers	iorB; isoquinoline 1-oxidoreductase subunit beta [EC:1.3.99.16]
PAN31117_00628	LMG 31117	P. anapnoica	yes	COG2080	Aerobic-type carbon monoxide dehydrogenase, small subunit, CoxS/CutS family	C	Energy production and conversion	K07302	09190 Not Included in Pathway or Brite	09191 Unclassified: metabolism	99980 Enzymes with EC numbers	iorA; isoquinoline 1-oxidoreductase subunit alpha [EC:1.3.99.16]
PAN31117_00629	LMG 31117	P. anapnoica	yes	COG0247	Fe-S oxidoreductase	C	Energy production and conversion	NA	NA	NA	NA	NA
PAN31117_00630	LMG 31117	P. anapnoica	yes	COG0025	NhaP-type Na+/H+ or K+/H+ antiporter	P	Inorganic ion transport and metabolism	K03316	09190 Not Included in Pathway or Brite	09193 Unclassified: signaling and cellular processes	99977 Transport	TC.CPA1; monovalent cation:H+ antiporter, CPA1 family
PAN31117_00631	LMG 31117	P. anapnoica	yes	COG0537	Diadenosine tetraphosphate (Ap4A) hydrolase or other HIT family hydrolase	F	Nucleotide transport and metabolism	NA	NA	NA	NA	NA
PAN31117_00632	LMG 31117	P. anapnoica	yes	COG3536	Uncharacterized conserved protein, DUF971 family	S	Function unknown	NA	NA	NA	NA	NA
PAN31117_00633	LMG 31117	P. anapnoica	yes	COG2226	Ubiquinone/menaquinone biosynthesis C-methylase UbiE	H	Coenzyme transport and metabolism	K03183	09100 Metabolism	09108 Metabolism of cofactors and vitamins	00130 Ubiquinone and other terpenoid-quinone biosynthesis [PATH:ko00130]	ubiE; demethylmenaquinone methyltransferase / 2-methoxy-6-polyprenyl-1,4-benzoquinol methylase [EC:2.1.1.163 2.1.1.201]
PAN31117_00634	LMG 31117	P. anapnoica	yes	COG4395	Predicted lipid-binding transport protein, Tim44 family	I	Lipid transport and metabolism	NA	NA	NA	NA	NA
PAN31117_00635	LMG 31117	P. anapnoica	yes	COG3165	Ubiquinone biosynthesis protein UbiJ, contains SCP2 domain	H	Coenzyme transport and metabolism	NA	NA	NA	NA	NA
PAN31117_00636	LMG 31117	P. anapnoica	yes	COG0661	Predicted unusual protein kinase regulating ubiquinone biosynthesis, AarF/ABC1/UbiB family	H	Coenzyme transport and metabolism	K03688	09190 Not Included in Pathway or Brite	09191 Unclassified: metabolism	99987 Cofactor metabolism	ubiB, aarF; ubiquinone biosynthesis protein
PAN31117_00637	LMG 31117	P. anapnoica	yes	NA	NA	NA	NA	NA	NA	NA	NA	NA
PAN31117_00638	LMG 31117	P. anapnoica	yes	COG0591	Na+/proline symporter	E	Amino acid transport and metabolism	NA	NA	NA	NA	NA
PAN31117_00639	LMG 31117	P. anapnoica	yes	COG2331	Predicted nucleic acid-binding protein, contains Zn-ribbon domain	R	General function prediction only	NA	NA	NA	NA	NA
PAN31117_00640	LMG 31117	P. anapnoica	yes	COG2928	Uncharacterized membrane protein	S	Function unknown	NA	NA	NA	NA	NA
PAN31117_00641	LMG 31117	P. anapnoica	yes	COG0173	Aspartyl-tRNA synthetase	J	Translation, ribosomal structure and biogenesis	K01876	09120 Genetic Information Processing	09122 Translation	00970 Aminoacyl-tRNA biosynthesis [PATH:ko00970]	aspS; aspartyl-tRNA synthetase [EC:6.1.1.12]
PAN31117_00642	LMG 31117	P. anapnoica	yes	COG5184	Alpha-tubulin suppressor and related RCC1 domain-containing proteins	D	Cell cycle control, cell division, chromosome partitioning	NA	NA	NA	NA	NA
PAN31117_00643	LMG 31117	P. anapnoica	yes	COG2188	DNA-binding transcriptional regulator, GntR family	K	Transcription	K05836	09180 Brite Hierarchies	09182 Protein families: genetic information processing	03000 Transcription factors [BR:ko03000]	hutC; GntR family transcriptional regulator, histidine utilization repressor
PAN31117_00644	LMG 31117	P. anapnoica	yes	COG2987	Urocanate hydratase	E	Amino acid transport and metabolism	K01712	09100 Metabolism	09105 Amino acid metabolism	00340 Histidine metabolism [PATH:ko00340]	hutU, UROC1; urocanate hydratase [EC:4.2.1.49]
PAN31117_00645	LMG 31117	P. anapnoica	yes	COG2986	Histidine ammonia-lyase	E	Amino acid transport and metabolism	K01745	09100 Metabolism	09105 Amino acid metabolism	00340 Histidine metabolism [PATH:ko00340]	hutH, HAL; histidine ammonia-lyase [EC:4.3.1.3]
PAN31117_00646	LMG 31117	P. anapnoica	yes	COG1113	L-asparagine transporter and related permeases	E	Amino acid transport and metabolism	K16234	09180 Brite Hierarchies	09183 Protein families: signaling and cellular processes	02000 Transporters [BR:ko02000]	hutT; histidine transporter
PAN31117_00647	LMG 31117	P. anapnoica	yes	COG1228	Imidazolonepropionase or related amidohydrolase	Q	Secondary metabolites biosynthesis, transport and catabolism	K01468	09100 Metabolism	09105 Amino acid metabolism	00340 Histidine metabolism [PATH:ko00340]	hutI, AMDHD1; imidazolonepropionase [EC:3.5.2.7]
PAN31117_00648	LMG 31117	P. anapnoica	yes	COG0010	Arginase family enzyme	E	Amino acid transport and metabolism	NA	NA	NA	NA	NA
PAN31117_00649	LMG 31117	P. anapnoica	yes	COG0583	DNA-binding transcriptional regulator, LysR family	K	Transcription	NA	NA	NA	NA	NA
PAN31117_00650	LMG 31117	P. anapnoica	yes	COG0715	ABC-type nitrate/sulfonate/bicarbonate transport system, periplasmic component	P	Inorganic ion transport and metabolism	NA	NA	NA	NA	NA
PAN31117_00651	LMG 31117	P. anapnoica	yes	COG0600	ABC-type nitrate/sulfonate/bicarbonate transport system, permease component	P	Inorganic ion transport and metabolism	K02050	09180 Brite Hierarchies	09183 Protein families: signaling and cellular processes	02000 Transporters [BR:ko02000]	ABC.SN.P; NitT/TauT family transport system permease protein
PAN31117_00652	LMG 31117	P. anapnoica	yes	COG1116	ABC-type nitrate/sulfonate/bicarbonate transport system, ATPase component	P	Inorganic ion transport and metabolism	K02049	09180 Brite Hierarchies	09183 Protein families: signaling and cellular processes	02000 Transporters [BR:ko02000]	ABC.SN.A; NitT/TauT family transport system ATP-binding protein
PAN31117_00653	LMG 31117	P. anapnoica	yes	COG0665	Glycine/D-amino acid oxidase (deaminating)	E	Amino acid transport and metabolism	NA	NA	NA	NA	NA
PAN31117_00654	LMG 31117	P. anapnoica	yes	COG3488	Uncharacterized conserved protein with two CxxC motifs, DUF1111 family	R	General function prediction only	NA	NA	NA	NA	NA
PAN31117_00655	LMG 31117	P. anapnoica	yes	COG1840	ABC-type Fe3+ transport system, periplasmic component	P	Inorganic ion transport and metabolism	NA	NA	NA	NA	NA
PAN31117_00656	LMG 31117	P. anapnoica	yes	COG1629	Outer membrane receptor proteins, mostly Fe transport	P	Inorganic ion transport and metabolism	NA	NA	NA	NA	NA
PAN31117_00657	LMG 31117	P. anapnoica	yes	COG4460	Uncharacterized protein	S	Function unknown	NA	NA	NA	NA	NA
PAN31117_00658	LMG 31117	P. anapnoica	yes	COG2350	Uncharacterized conserved protein YciI, contains a putative active-site phosphohistidine	R	General function prediction only	NA	NA	NA	NA	NA
PAN31117_00659	LMG 31117	P. anapnoica	yes	COG0300	Short-chain dehydrogenase	R	General function prediction only	NA	NA	NA	NA	NA
PAN31117_00660	LMG 31117	P. anapnoica	yes	COG2207	AraC-type DNA-binding domain and AraC-containing proteins	K	Transcription	NA	NA	NA	NA	NA
PAN31117_00661	LMG 31117	P. anapnoica	yes	NA	NA	NA	NA	NA	NA	NA	NA	NA
PAN31117_00662	LMG 31117	P. anapnoica	yes	COG0642	Signal transduction histidine kinase	T	Signal transduction mechanisms	NA	NA	NA	NA	NA
PAN31117_00663	LMG 31117	P. anapnoica	yes	COG0745	DNA-binding response regulator, OmpR family, contains REC and winged-helix (wHTH) domain	T	Signal transduction mechanisms	K02483	09180 Brite Hierarchies	09183 Protein families: signaling and cellular processes	02022 Two-component system [BR:ko02022]	K02483; two-component system, OmpR family, response regulator
PAN31117_00664	LMG 31117	P. anapnoica	yes	NA	NA	NA	NA	NA	NA	NA	NA	NA
PAN31117_00665	LMG 31117	P. anapnoica	yes	COG3791	Uncharacterized conserved protein	S	Function unknown	NA	NA	NA	NA	NA
PAN31117_00666	LMG 31117	P. anapnoica	yes	COG0526	Thiol-disulfide isomerase or thioredoxin	O	Posttranslational modification, protein turnover, chaperones	NA	NA	NA	NA	NA
PAN31117_00667	LMG 31117	P. anapnoica	yes	COG1959	DNA-binding transcriptional regulator, IscR family	K	Transcription	NA	NA	NA	NA	NA
PAN31117_00668	LMG 31117	P. anapnoica	yes	COG0500	SAM-dependent methyltransferase	Q	Secondary metabolites biosynthesis, transport and catabolism	NA	NA	NA	NA	NA
PAN31117_00669	LMG 31117	P. anapnoica	yes	NA	NA	NA	NA	NA	NA	NA	NA	NA
PAN31117_00670	LMG 31117	P. anapnoica	yes	COG1113	L-asparagine transporter and related permeases	E	Amino acid transport and metabolism	NA	NA	NA	NA	NA
PAN31117_00671	LMG 31117	P. anapnoica	yes	COG3203	Outer membrane protein (porin)	M	Cell wall/membrane/envelope biogenesis	NA	NA	NA	NA	NA
PAN31117_00672	LMG 31117	P. anapnoica	yes	COG0329	Dihydrodipicolinate synthase/N-acetylneuraminate lyase	E	Amino acid transport and metabolism	NA	NA	NA	NA	NA
PAN31117_00673	LMG 31117	P. anapnoica	yes	COG0657	Acetyl esterase/lipase	I	Lipid transport and metabolism	NA	NA	NA	NA	NA
PAN31117_00674	LMG 31117	P. anapnoica	yes	COG1116	ABC-type nitrate/sulfonate/bicarbonate transport system, ATPase component	P	Inorganic ion transport and metabolism	K02049	09180 Brite Hierarchies	09183 Protein families: signaling and cellular processes	02000 Transporters [BR:ko02000]	ABC.SN.A; NitT/TauT family transport system ATP-binding protein
PAN31117_00675	LMG 31117	P. anapnoica	yes	COG0600	ABC-type nitrate/sulfonate/bicarbonate transport system, permease component	P	Inorganic ion transport and metabolism	K15599	09130 Environmental Information Processing	09131 Membrane transport	02010 ABC transporters [PATH:ko02010]	thiX; putative hydroxymethylpyrimidine transport system permease protein
PAN31117_00676	LMG 31117	P. anapnoica	yes	COG0346	Catechol 2,3-dioxygenase or other lactoylglutathione lyase family enzyme	Q	Secondary metabolites biosynthesis, transport and catabolism	NA	NA	NA	NA	NA
PAN31117_00677	LMG 31117	P. anapnoica	yes	COG0715	ABC-type nitrate/sulfonate/bicarbonate transport system, periplasmic component	P	Inorganic ion transport and metabolism	NA	NA	NA	NA	NA
PAN31117_00678	LMG 31117	P. anapnoica	yes	COG0179	2-keto-4-pentenoate hydratase/2-oxohepta-3-ene-1,7-dioic acid hydratase (catechol pathway)	Q	Secondary metabolites biosynthesis, transport and catabolism	NA	NA	NA	NA	NA
PAN31117_00679	LMG 31117	P. anapnoica	yes	COG1052	Lactate dehydrogenase or related 2-hydroxyacid dehydrogenase	C	Energy production and conversion	NA	NA	NA	NA	NA
PAN31117_00680	LMG 31117	P. anapnoica	yes	NA	NA	NA	NA	NA	NA	NA	NA	NA
PAN31117_00681	LMG 31117	P. anapnoica	yes	COG3203	Outer membrane protein (porin)	M	Cell wall/membrane/envelope biogenesis	NA	NA	NA	NA	NA
PAN31117_00682	LMG 31117	P. anapnoica	yes	COG0346	Catechol 2,3-dioxygenase or other lactoylglutathione lyase family enzyme	Q	Secondary metabolites biosynthesis, transport and catabolism	NA	NA	NA	NA	NA
PAN31117_00683	LMG 31117	P. anapnoica	yes	COG1802	DNA-binding transcriptional regulator, GntR family	K	Transcription	NA	NA	NA	NA	NA
PAN31117_00684	LMG 31117	P. anapnoica	yes	NA	NA	NA	NA	NA	NA	NA	NA	NA
PAN31117_00685	LMG 31117	P. anapnoica	yes	NA	NA	NA	NA	NA	NA	NA	NA	NA
PAN31117_00686	LMG 31117	P. anapnoica	yes	COG0402	Cytosine/adenosine deaminase or related metal-dependent hydrolase	F	Nucleotide transport and metabolism	NA	NA	NA	NA	NA
PAN31117_00687	LMG 31117	P. anapnoica	yes	COG3257	Uncharacterized protein, possibly involved in glyoxylate utilization	S	Function unknown	K14977	09100 Metabolism	09104 Nucleotide metabolism	00230 Purine metabolism [PATH:ko00230]	ylbA, UGHY; (S)-ureidoglycine aminohydrolase [EC:3.5.3.26]
PAN31117_00688	LMG 31117	P. anapnoica	yes	COG0583	DNA-binding transcriptional regulator, LysR family	K	Transcription	NA	NA	NA	NA	NA
PAN31117_00689	LMG 31117	P. anapnoica	yes	COG0405	Gamma-glutamyltranspeptidase	E	Amino acid transport and metabolism	NA	NA	NA	NA	NA
PAN31117_00690	LMG 31117	P. anapnoica	yes	NA	NA	NA	NA	NA	NA	NA	NA	NA
PAN31117_00691	LMG 31117	P. anapnoica	yes	COG0402	Cytosine/adenosine deaminase or related metal-dependent hydrolase	F	Nucleotide transport and metabolism	K01485	09100 Metabolism	09104 Nucleotide metabolism	00240 Pyrimidine metabolism [PATH:ko00240]	codA; cytosine/creatinine deaminase [EC:3.5.4.1 3.5.4.21]
PAN31117_00692	LMG 31117	P. anapnoica	yes	COG2197	DNA-binding response regulator, NarL/FixJ family, contains REC and HTH domains	T	Signal transduction mechanisms	NA	NA	NA	NA	NA
PAN31117_00693	LMG 31117	P. anapnoica	yes	COG4585	Signal transduction histidine kinase	T	Signal transduction mechanisms	NA	NA	NA	NA	NA
PAN31117_00694	LMG 31117	P. anapnoica	yes	COG0464	AAA+-type ATPase, SpoVK/Ycf46/Vps4 family	M	Cell wall/membrane/envelope biogenesis	NA	NA	NA	NA	NA
PAN31117_00695	LMG 31117	P. anapnoica	yes	COG0400	Predicted esterase	R	General function prediction only	NA	NA	NA	NA	NA
PAN31117_00696	LMG 31117	P. anapnoica	yes	COG0583	DNA-binding transcriptional regulator, LysR family	K	Transcription	NA	NA	NA	NA	NA
PAN31117_00697	LMG 31117	P. anapnoica	yes	COG0451	Nucleoside-diphosphate-sugar epimerase	M	Cell wall/membrane/envelope biogenesis	NA	NA	NA	NA	NA
PAN31117_00698	LMG 31117	P. anapnoica	yes	NA	NA	NA	NA	NA	NA	NA	NA	NA
PAN31117_00699	LMG 31117	P. anapnoica	yes	COG1414	DNA-binding transcriptional regulator, IclR family	K	Transcription	NA	NA	NA	NA	NA
PAN31117_00700	LMG 31117	P. anapnoica	yes	NA	NA	NA	NA	NA	NA	NA	NA	NA
PAN31117_00701	LMG 31117	P. anapnoica	yes	COG2814	Predicted arabinose efflux permease, MFS family	G	Carbohydrate transport and metabolism	K03290	09180 Brite Hierarchies	09183 Protein families: signaling and cellular processes	02000 Transporters [BR:ko02000]	nanT; MFS transporter, SHS family, sialic acid transporter
PAN31117_00702	LMG 31117	P. anapnoica	yes	COG0318	Acyl-CoA synthetase (AMP-forming)/AMP-acid ligase II	I	Lipid transport and metabolism	NA	NA	NA	NA	NA
PAN31117_00703	LMG 31117	P. anapnoica	yes	COG0683	ABC-type branched-chain amino acid transport system, periplasmic component	E	Amino acid transport and metabolism	NA	NA	NA	NA	NA
PAN31117_00704	LMG 31117	P. anapnoica	yes	COG3246	Uncharacterized conserved protein, DUF849 family	S	Function unknown	NA	NA	NA	NA	NA
PAN31117_00705	LMG 31117	P. anapnoica	yes	COG1250	3-hydroxyacyl-CoA dehydrogenase	I	Lipid transport and metabolism	K17735	09190 Not Included in Pathway or Brite	09191 Unclassified: metabolism	99980 Enzymes with EC numbers	lcdH, cdhA; carnitine 3-dehydrogenase [EC:1.1.1.108]
PAN31117_00706	LMG 31117	P. anapnoica	yes	COG1024	Enoyl-CoA hydratase/carnithine racemase	I	Lipid transport and metabolism	K20036	09100 Metabolism	09102 Energy metabolism	00920 Sulfur metabolism [PATH:ko00920]	dmdD; (methylthio)acryloyl-CoA hydratase [EC:4.2.1.155]
PAN31117_00707	LMG 31117	P. anapnoica	yes	COG0703	Shikimate kinase	E	Amino acid transport and metabolism	NA	NA	NA	NA	NA
PAN31117_00708	LMG 31117	P. anapnoica	yes	COG1595	DNA-directed RNA polymerase specialized sigma subunit, sigma24 family	K	Transcription	K03088	09180 Brite Hierarchies	09182 Protein families: genetic information processing	03021 Transcription machinery [BR:ko03021]	rpoE; RNA polymerase sigma-70 factor, ECF subfamily
PAN31117_00709	LMG 31117	P. anapnoica	yes	COG3712	Periplasmic ferric-dicitrate binding protein FerR, regulates iron transport through sigma-19	P	Inorganic ion transport and metabolism	NA	NA	NA	NA	NA
PAN31117_00710	LMG 31117	P. anapnoica	yes	COG1629	Outer membrane receptor proteins, mostly Fe transport	P	Inorganic ion transport and metabolism	K02014	09180 Brite Hierarchies	09183 Protein families: signaling and cellular processes	02000 Transporters [BR:ko02000]	TC.FEV.OM; iron complex outermembrane recepter protein
PAN31117_00711	LMG 31117	P. anapnoica	yes	COG2382	Enterochelin esterase or related enzyme	P	Inorganic ion transport and metabolism	NA	NA	NA	NA	NA
PAN31117_00712	LMG 31117	P. anapnoica	yes	COG0789	DNA-binding transcriptional regulator, MerR family	K	Transcription	NA	NA	NA	NA	NA
PAN31117_00713	LMG 31117	P. anapnoica	yes	NA	NA	NA	NA	NA	NA	NA	NA	NA
PAN31117_00714	LMG 31117	P. anapnoica	yes	NA	NA	NA	NA	NA	NA	NA	NA	NA
PAN31117_00715	LMG 31117	P. anapnoica	yes	COG2199	GGDEF domain, diguanylate cyclase (c-di-GMP synthetase) or its enzymatically inactive variants	T	Signal transduction mechanisms	NA	NA	NA	NA	NA
PAN31117_00716	LMG 31117	P. anapnoica	yes	NA	NA	NA	NA	NA	NA	NA	NA	NA
PAN31117_00717	LMG 31117	P. anapnoica	yes	COG3865	Glyoxalase superfamily enzyme, possibly 3-demethylubiquinone-9 3-methyltransferase	R	General function prediction only	NA	NA	NA	NA	NA
PAN31117_00718	LMG 31117	P. anapnoica	yes	COG3652	Predicted outer membrane protein	S	Function unknown	NA	NA	NA	NA	NA
PAN31117_00719	LMG 31117	P. anapnoica	yes	COG2204	DNA-binding transcriptional response regulator, NtrC family, contains REC, AAA-type ATPase, and a Fis-type DNA-binding domains	T	Signal transduction mechanisms	NA	NA	NA	NA	NA
PAN31117_00720	LMG 31117	P. anapnoica	yes	COG2204	DNA-binding transcriptional response regulator, NtrC family, contains REC, AAA-type ATPase, and a Fis-type DNA-binding domains	T	Signal transduction mechanisms	NA	NA	NA	NA	NA
PAN31117_00721	LMG 31117	P. anapnoica	yes	COG2823	Osmotically-inducible protein OsmY, contains BON domain	S	Function unknown	NA	NA	NA	NA	NA
PAN31117_00722	LMG 31117	P. anapnoica	yes	COG0329	Dihydrodipicolinate synthase/N-acetylneuraminate lyase	E	Amino acid transport and metabolism	NA	NA	NA	NA	NA
PAN31117_00723	LMG 31117	P. anapnoica	yes	COG0840	Methyl-accepting chemotaxis protein	N	Cell motility	NA	NA	NA	NA	NA
PAN31117_00724	LMG 31117	P. anapnoica	yes	COG3238	Uncharacterized membrane protein YdcZ, DUF606 family	S	Function unknown	K09936	09140 Cellular Processes	09145 Cellular community - prokaryotes	02024 Quorum sensing [PATH:ko02024]	TC.BAT2; bacterial/archaeal transporter family-2 protein
PAN31117_00725	LMG 31117	P. anapnoica	yes	COG0583	DNA-binding transcriptional regulator, LysR family	K	Transcription	NA	NA	NA	NA	NA
PAN31117_00726	LMG 31117	P. anapnoica	yes	COG1896	5'-deoxynucleotidase YfbR and related HD superfamily hydrolases	F	Nucleotide transport and metabolism	NA	NA	NA	NA	NA
PAN31117_00727	LMG 31117	P. anapnoica	yes	COG1414	DNA-binding transcriptional regulator, IclR family	K	Transcription	NA	NA	NA	NA	NA
PAN31117_00728	LMG 31117	P. anapnoica	yes	COG2814	Predicted arabinose efflux permease, MFS family	G	Carbohydrate transport and metabolism	NA	NA	NA	NA	NA
PAN31117_00729	LMG 31117	P. anapnoica	yes	COG0757	3-dehydroquinate dehydratase	E	Amino acid transport and metabolism	NA	NA	NA	NA	NA
PAN31117_00730	LMG 31117	P. anapnoica	yes	COG4320	Uncharacterized conserved protein, DUF2252 family	S	Function unknown	NA	NA	NA	NA	NA
PAN31117_00731	LMG 31117	P. anapnoica	yes	COG4922	Predicted SnoaL-like aldol condensation-catalyzing enzyme	R	General function prediction only	NA	NA	NA	NA	NA
PAN31117_00732	LMG 31117	P. anapnoica	yes	COG0625	Glutathione S-transferase	O	Posttranslational modification, protein turnover, chaperones	K00799	09100 Metabolism	09106 Metabolism of other amino acids	00480 Glutathione metabolism [PATH:ko00480]	GST, gst; glutathione S-transferase [EC:2.5.1.18]
PAN31117_00733	LMG 31117	P. anapnoica	yes	COG0583	DNA-binding transcriptional regulator, LysR family	K	Transcription	NA	NA	NA	NA	NA
PAN31117_00734	LMG 31117	P. anapnoica	yes	COG2814	Predicted arabinose efflux permease, MFS family	G	Carbohydrate transport and metabolism	NA	NA	NA	NA	NA
PAN31117_00735	LMG 31117	P. anapnoica	yes	COG0491	Glyoxylase or a related metal-dependent hydrolase, beta-lactamase superfamily II	R	General function prediction only	NA	NA	NA	NA	NA
PAN31117_00736	LMG 31117	P. anapnoica	yes	NA	NA	NA	NA	NA	NA	NA	NA	NA
PAN31117_00737	LMG 31117	P. anapnoica	yes	COG0583	DNA-binding transcriptional regulator, LysR family	K	Transcription	NA	NA	NA	NA	NA
PAN31117_00738	LMG 31117	P. anapnoica	yes	COG0730	Uncharacterized membrane protein YfcA	S	Function unknown	NA	NA	NA	NA	NA
PAN31117_00739	LMG 31117	P. anapnoica	yes	COG0583	DNA-binding transcriptional regulator, LysR family	K	Transcription	NA	NA	NA	NA	NA
PAN31117_00740	LMG 31117	P. anapnoica	yes	COG2207	AraC-type DNA-binding domain and AraC-containing proteins	K	Transcription	NA	NA	NA	NA	NA
PAN31117_00741	LMG 31117	P. anapnoica	no	COG3128	Predicted 2-oxoglutarate- and Fe(II)-dependent dioxygenase YbiX	R	General function prediction only	NA	NA	NA	NA	NA
PAN31117_00742	LMG 31117	P. anapnoica	yes	COG0038	H+/Cl- antiporter ClcA	P	Inorganic ion transport and metabolism	NA	NA	NA	NA	NA
PAN31117_00743	LMG 31117	P. anapnoica	yes	COG4106	Trans-aconitate methyltransferase	C	Energy production and conversion	K00598	09190 Not Included in Pathway or Brite	09191 Unclassified: metabolism	99980 Enzymes with EC numbers	tam; trans-aconitate 2-methyltransferase [EC:2.1.1.144]
PAN31117_00744	LMG 31117	P. anapnoica	yes	COG5662	Transmembrane transcriptional regulator (anti-sigma factor RsiW)	K	Transcription	NA	NA	NA	NA	NA
PAN31117_00745	LMG 31117	P. anapnoica	yes	COG1595	DNA-directed RNA polymerase specialized sigma subunit, sigma24 family	K	Transcription	K03088	09180 Brite Hierarchies	09182 Protein families: genetic information processing	03021 Transcription machinery [BR:ko03021]	rpoE; RNA polymerase sigma-70 factor, ECF subfamily
PAN31117_00746	LMG 31117	P. anapnoica	yes	COG3794	Plastocyanin	C	Energy production and conversion	NA	NA	NA	NA	NA
PAN31117_00747	LMG 31117	P. anapnoica	yes	COG1409	3',5'-cyclic AMP phosphodiesterase CpdA	T	Signal transduction mechanisms	NA	NA	NA	NA	NA
PAN31117_00748	LMG 31117	P. anapnoica	yes	COG0739	Murein DD-endopeptidase MepM and murein hydrolase activator NlpD, contain LysM domain	M	Cell wall/membrane/envelope biogenesis	NA	NA	NA	NA	NA
PAN31117_00749	LMG 31117	P. anapnoica	yes	COG2199	GGDEF domain, diguanylate cyclase (c-di-GMP synthetase) or its enzymatically inactive variants	T	Signal transduction mechanisms	NA	NA	NA	NA	NA
PAN31117_00750	LMG 31117	P. anapnoica	yes	COG1835	Peptidoglycan/LPS O-acetylase OafA/YrhL, contains acyltransferase and SGNH-hydrolase domains	M	Cell wall/membrane/envelope biogenesis	NA	NA	NA	NA	NA
PAN31117_00751	LMG 31117	P. anapnoica	yes	NA	NA	NA	NA	NA	NA	NA	NA	NA
PAN31117_00752	LMG 31117	P. anapnoica	yes	COG3243	Poly(3-hydroxyalkanoate) synthetase	I	Lipid transport and metabolism	NA	NA	NA	NA	NA
PAN31117_00753	LMG 31117	P. anapnoica	yes	NA	NA	NA	NA	NA	NA	NA	NA	NA
PAN31117_00754	LMG 31117	P. anapnoica	yes	COG1028	NAD(P)-dependent dehydrogenase, short-chain alcohol dehydrogenase family	I	Lipid transport and metabolism	K00023	09100 Metabolism	09101 Carbohydrate metabolism	00630 Glyoxylate and dicarboxylate metabolism [PATH:ko00630]	phbB; acetoacetyl-CoA reductase [EC:1.1.1.36]
PAN31117_00755	LMG 31117	P. anapnoica	yes	COG0845	Multidrug efflux pump subunit AcrA (membrane-fusion protein)	M	Cell wall/membrane/envelope biogenesis	K21136	09180 Brite Hierarchies	09183 Protein families: signaling and cellular processes	02000 Transporters [BR:ko02000]	triA; membrane fusion protein, multidrug efflux system
PAN31117_00756	LMG 31117	P. anapnoica	yes	COG0841	Multidrug efflux pump subunit AcrB	V	Defense mechanisms	K18303	09180 Brite Hierarchies	09183 Protein families: signaling and cellular processes	02000 Transporters [BR:ko02000]	mexK; multidrug efflux pump
PAN31117_00757	LMG 31117	P. anapnoica	yes	COG1538	Outer membrane protein TolC	M	Cell wall/membrane/envelope biogenesis	NA	NA	NA	NA	NA
PAN31117_00758	LMG 31117	P. anapnoica	yes	COG1309	DNA-binding transcriptional regulator, AcrR family	K	Transcription	NA	NA	NA	NA	NA
PAN31117_00759	LMG 31117	P. anapnoica	yes	COG2814	Predicted arabinose efflux permease, MFS family	G	Carbohydrate transport and metabolism	K08178	09180 Brite Hierarchies	09183 Protein families: signaling and cellular processes	02000 Transporters [BR:ko02000]	JEN; MFS transporter, SHS family, lactate transporter
PAN31117_00760	LMG 31117	P. anapnoica	yes	COG0446	NADPH-dependent 2,4-dienoyl-CoA reductase, sulfur reductase, or a related oxidoreductase	I	Lipid transport and metabolism	NA	NA	NA	NA	NA
PAN31117_00761	LMG 31117	P. anapnoica	yes	COG0589	Nucleotide-binding universal stress protein, UspA family	T	Signal transduction mechanisms	NA	NA	NA	NA	NA
PAN31117_00762	LMG 31117	P. anapnoica	yes	COG0667	Predicted oxidoreductase (related to aryl-alcohol dehydrogenase)	R	General function prediction only	NA	NA	NA	NA	NA
PAN31117_00763	LMG 31117	P. anapnoica	yes	NA	NA	NA	NA	NA	NA	NA	NA	NA
PAN31117_00764	LMG 31117	P. anapnoica	yes	COG1215	Glycosyltransferase, catalytic subunit of cellulose synthase and poly-beta-1,6-N-acetylglucosamine synthase	N	Cell motility	K00694	09100 Metabolism	09101 Carbohydrate metabolism	00500 Starch and sucrose metabolism [PATH:ko00500]	bcsA; cellulose synthase (UDP-forming) [EC:2.4.1.12]
[truncated: 329,393+ more rows]

## Sheet: Caption
Data table used for data analysis in R. Protein-coding genes (CDS) with their COG and KEGG functional classification.
